# Supplementary material for: Role of insulin resistance and the gut microbiome on urine oxalate excretion in ob/ob mice
Source: Physiol Rep. 2022 Jul 18;10(14):e15357. doi: 10.14814/phy2.15357 (PMC9294392; doi:10.14814/phy2.15357)
Supplement: Supplementary file 2 — Table S1 [file PHY2-10-e15357-s002.xlsx]

## Sheet: OrigScale
												SAMPLE NAME	ob/ob 1	ob/ob 2	ob/ob 3	ob/ob 4	ob/ob 5	ob/ob 6	ob/ob Abx 1	ob/ob Abx 2	ob/ob Abx 3	ob/ob Abx 4	ob/ob Abx 5	ob/ob Abx 6
												MATRIX	urine	urine	urine	urine	urine	urine	urine	urine	urine	urine	urine	urine
PATHWAY SORTORDER	BIOCHEMICAL	SUPER PATHWAY	SUB PATHWAY	COMP ID	PLATFORM	CHEMICAL ID	RI	MASS	PUBCHEM	CAS	KEGG	Group HMDB	ob/ob 1	ob/ob 2	ob/ob 3	ob/ob 4	ob/ob 5	ob/ob 6	ob/ob Abx 1	ob/ob Abx 2	ob/ob Abx 3	ob/ob Abx 4	ob/ob Abx 5	ob/ob Abx 6
4979	(2,4 or 2,5)-dimethylphenol sulfate	Xenobiotics	Food Component/Plant	62533	LC/MS Neg	100020519	3474	201.023					522269	465779	607769	505161	584287	823398	811120	791594	552749	680807	501606	665527
4987	(S)-a-amino-omega-caprolactam	Xenobiotics	Food Component/Plant	63339	LC/MS Pos Early	100021329	2378	129.102	439823	21568-87-6	C05328		9818619	8219394	10766855	7415341	9953027	11440311	17804944	19367946	14382498	12150096	13288624	14955434
4512	1,1-kestotetraose	Xenobiotics	Food Component/Plant	39796	LC/MS Neg	100003047	1381	665.215	166775	13133-07-8		HMDB39176	1166551	1712437	1236822	1082758	1000721	1176798	4410918	4998848	11497484	7.94706e+06	11415145	4.11611e+06
5808	1,2,3-benzenetriol sulfate (1)	Xenobiotics	Chemical	48761	LC/MS Neg	100006373	1453	204.981					17059870	49348732	67917904	18823138	119187520	134167968	10306280	8415582	6299578	9179497	7770905	10767277
5803	1,2,3-benzenetriol sulfate (2)	Xenobiotics	Chemical	48762	LC/MS Neg	100006374	1709	204.981					158171968	360474176	454385312	171644912	629900800	743138112	139476752	139911760	104471560	115721456	106880600	116767024
4867	1,2,3-butanetriol	Xenobiotics	Food Component/Plant	38636	LC/MS Neg	100002193	925	105.056	20497	4435-50-1			917293	964708	780057	540309	1794496	1374943	1383403	1313699	784024	449165	882436	1015930
2168	1,2-dipalmitoyl-GPC (16:0/16:0)	Lipid	Phosphatidylcholine (PC)	19130	LC/MS Pos Late	100000657	2365	734.569	452110	63-89-8		HMDB00564	227724	275266	248090	292317	259834	417661	460783	428333	675515	362750	279947	363021
1156	1,5-anhydroglucitol (1,5-AG)	Carbohydrate	Glycolysis, Gluconeogenesis, and Pyruvate Metabolism	20675	LC/MS Neg	100000580	802	163.061	64960	154-58-5	C07326	HMDB02712	36901612	30274296	42536816	25006924	35023432	39622716	66990232	62607936	48741140	45465448	44833044	60510076
2714	1-(1-enyl-oleoyl)-GPE (P-18:1)*	Lipid	Lysoplasmalogen	44621	LC/MS Pos Late	100005372	1566	464.314
2683	1-(1-enyl-palmitoyl)-2-arachidonoyl-GPE (P-16:0/20:4)*	Lipid	Plasmalogen	52673	LC/MS Pos Late	100009002	2270	724.528				HMDB11352		161606		133718	150954	100481	223365	372641	507500	181835	231645	188579
2679	1-(1-enyl-palmitoyl)-2-oleoyl-GPE (P-16:0/18:1)*	Lipid	Plasmalogen	52477	LC/MS Pos Late	100009005	2600	702.543				HMDB11342				97053			154502	66536	555977	285285	289029
2712	1-(1-enyl-palmitoyl)-GPE (P-16:0)*	Lipid	Lysoplasmalogen	39270	LC/MS Neg	100003000	6285	436.283
2716	1-(1-enyl-stearoyl)-GPE (P-18:0)*	Lipid	Lysoplasmalogen	39271	LC/MS Neg	100003001	6500	464.315
5683	1-(3-aminopropyl)-2-pyrrolidone	Xenobiotics	Chemical	40506	LC/MS Pos Early	100003263	2420	143.118	82111	7663-77-6			50020920	48741496	48613368	42434600	53682484	53665932	146533952	158233888	121278400	115216240	128114088	137265712
305	1-carboxyethylleucine	Amino Acid	Leucine, Isoleucine and Valine Metabolism	62559	LC/MS Neg	100020425	2663	202.108					3622761	4461485	5123366	3850075	5134640	6014937	16438236	13518540	13105028	12791203	12413707	14106490
139	1-carboxyethylphenylalanine	Amino Acid	Phenylalanine Metabolism	62566	LC/MS Neg	100020419	2844	236.093					4219584	3944480	6761677	3760060	3536169	5492246	8470952	5029109	7794755	7139110	7290372	7098389
157	1-carboxyethyltyrosine	Amino Acid	Tyrosine Metabolism	62564	LC/MS Neg	100020421	1846	252.088					4358913	3.89019e+06	6864960	3806004	4363373	6318693	7009435	4571438	5815417	5471361	5231357	5483740
376	1-carboxyethylvaline	Amino Acid	Leucine, Isoleucine and Valine Metabolism	62562	LC/MS Neg	100020423	2008	188.093					6489081	7006124	11026202	6437140	8.09582e+06	8627168	4500402	2802868	4799954	5104591	7410473	4937267
4510	1-kestose	Xenobiotics	Food Component/Plant	22012	LC/MS Polar	100000980	3970	549.167	440080	470-69-9	C03661	HMDB11729	890369	1868536	1067612	959017	1211113	1304074	4204957	7101741	9505003	6375240	9382891	4179936
2496	1-linoleoyl-GPC (18:2)	Lipid	Lysophospholipid	34419	LC/MS Pos Late	100001395	1465	520.34	11988421		C04100	HMDB10386	284226	203890	190510	183476		162774	763903	969774	187536	647602	268319	504152
2552	1-linoleoyl-GPE (18:2)*	Lipid	Lysophospholipid	36600	LC/MS Pos Late	100001570	1482	478.293	52925130			HMDB11507							90530	132864	67890	58639	132379
2584	1-linoleoyl-GPS (18:2)*	Lipid	Lysophospholipid	43676	LC/MS Neg	100004606	5500	520.268					197341	56657	117801	164121	122121	132569				189973	187860	170365
86	1-methyl-4-imidazoleacetate	Amino Acid	Histidine Metabolism	32350	LC/MS Pos Early	100001208	2064	141.066	75810	2625-49-2	C05828	HMDB02820	103620424	84771424	102238296	79321544	93668296	100258416	158759712	156913792	128638096	117381064	128789608	127029504
87	1-methyl-5-imidazoleacetate	Amino Acid	Histidine Metabolism	62946	LC/MS Pos Early	100002910	1989	141.066	6451814	4200-48-0		HMDB04988	16070848	10974194	16996792	13824600	20039928	23930058	23920452	33399724	14055261	16102931	12743852	19795384
3995	1-methyladenine	Nucleotide	Purine Metabolism, Adenine containing	1527	LC/MS Pos Early	54	2133	150.077	78821	5142-22-3	C02216	HMDB11599	24125976	13459150	24672144	20401216	11606991	11131592	18595520	18194368	14778708	19784252	22974486	15950845
513	1-methylguanidine	Amino Acid	Guanidino and Acetamido Metabolism	48114	LC/MS Pos Early	100000715	2149	74.0713	10111	22661-87-6	C02294	HMDB01522	1302332	1090189	1545066	1.04576e+06	1330419	1420874	2608404	2988435	2044626	1881774	1803552	2302781
4031	1-methylguanine	Nucleotide	Purine Metabolism, Guanine containing	32395	LC/MS Neg	100001133	1643	164.058	70315	938-85-2		HMDB03282	460012	180503	438495	429112	177280	120500
85	1-methylhistamine	Amino Acid	Histidine Metabolism	43831	LC/MS Pos Early	100001204	3040	126.103	3614	501-75-7	C05127	HMDB00898	40915996	33909796	37967756	33445980	33195552	39490156	77744200	78451000	77855600	64837684	78996952	64454932
68	1-methylhistidine	Amino Acid	Histidine Metabolism	30460	LC/MS Neg	100001051	1227	168.078	92105	332-80-9	C01152	HMDB00001	670291	437667	695603	262419	657428	342308	1376890	1648846	1054485	1213623	1332252	1451190
3983	1-methylhypoxanthine	Nucleotide	Purine Metabolism, (Hypo)Xanthine/Inosine containing	57771	LC/MS Pos Early	100004644	1530	151.061	70765	1125-39-9		HMDB13141	3683669	1.7694e+06	7524577	2397456	2123436	1986926	1263513	1510030	1292168	7886041	7.24e+06	1515325
4156	1-methylnicotinamide	Cofactors and Vitamins	Nicotinate and Nicotinamide Metabolism	27665	LC/MS Pos Early	55	1940	137.071	457	1005-24-9	C02918	HMDB00699	415132640	374222560	469593184	378037600	506651008	619527296	982433408	973900288	910505280	837182720	691134592	891325184
2493	1-oleoyl-GPC (18:1)	Lipid	Lysophospholipid	48258	LC/MS Pos Late	100001272	1540	522.355	16081932	19420-56-5		HMDB02815	56506	86419					121756	243965			99879	101012
2301	1-palmitoyl-2-arachidonoyl-GPE (16:0/20:4)*	Lipid	Phosphatidylethanolamine (PE)	52464	LC/MS Pos Late	100008990	2198	740.523	9546800			HMDB05323					230070			363981	413121
2295	1-palmitoyl-2-linoleoyl-GPE (16:0/18:2)	Lipid	Phosphatidylethanolamine (PE)	42449	LC/MS Pos Late	100001870	2275	716.523	9546747			HMDB05322		150350				114238	106122	355409	518346			82785
2169	1-palmitoyl-2-palmitoleoyl-GPC (16:0/16:1)*	Lipid	Phosphatidylcholine (PC)	52470	LC/MS Pos Late	100008984	2160	732.554					109750		75628	131491					223125	90741
2482	1-palmitoyl-GPC (16:0)	Lipid	Lysophospholipid	33955	LC/MS Pos Late	100001263	1525	496.34	86554	17364-16-8		HMDB10382	576728	518795	491909	432508	471588	472333	1133848	1464864	1018761	692003	753761	871674
2587	1-palmitoyl-GPG (16:0)*	Lipid	Lysophospholipid	45970	LC/MS Neg	100005717	5570	483.273	3300276											164654	31969			69120
2596	1-palmitoyl-GPI* (16:0)	Lipid	Lysophospholipid	35305	LC/MS Neg	100001655	5564	571.289				HMDB61695								55603
90	1-ribosyl-imidazoleacetate*	Amino Acid	Histidine Metabolism	61868	LC/MS Pos Early	100001668	2006	259.092	5117448	29605-99-0	C05131	HMDB02331	30809244	29391900	33408964	30120728	35445432	36452320	75832864	81737448	80238824	63989028	62538704	66671484
2393	1-stearoyl-2-arachidonoyl-GPS (18:0/20:4)	Lipid	Phosphatidylserine (PS)	52235	LC/MS Pos Late	100001872	2565	812.544				HMDB12383	263880	390812	325603	72264	846645	332424	546100	1544990	1455848	295765	227294	382053
2314	1-stearoyl-2-linoleoyl-GPE (18:0/18:2)*	Lipid	Phosphatidylethanolamine (PE)	52446	LC/MS Pos Late	100008976	2522	744.554	9546749			HMDB08994	132922		108638		294176	167037	139996	548852	877780	156520		192699
2491	1-stearoyl-GPC (18:0)	Lipid	Lysophospholipid	33961	LC/MS Pos Late	100001271	1606	524.371	497299	19420-57-6		HMDB10384		497659		327730	289925		380681	287998	398618	385901	400992	385838
2548	1-stearoyl-GPE (18:0)	Lipid	Lysophospholipid	42398	LC/MS Neg	100001461	6514	480.31	9547068	69747-55-3		HMDB11130		190082		167379	417342	165999	213768	612213	612867	175338	145160	66483
2600	1-stearoyl-GPI (18:0)	Lipid	Lysophospholipid	19324	LC/MS Neg	100000656	5794	599.32		796963-93-4		HMDB61696		130386	110400		245221	71751	111749	276710	282125	64298	128275	168770
2581	1-stearoyl-GPS (18:0)*	Lipid	Lysophospholipid	45966	LC/MS Neg	100004327	5800	524.299	9547101					81665			120480		49383	138232	220375	44715	79743	46864
1936	12,13-DiHOME	Lipid	Fatty Acid, Dihydroxy	38395	LC/MS Neg	62	5137	313.238	10236635	263399-35-5	C14829	HMDB04705	1087308	1811787	1577923	1069756	727404	737243	519106	823044	1256275	1013032	1781193	505190
3345	12-ketolithocholate	Lipid	Secondary Bile Acid Metabolism	63118	LC/MS Neg	100020859	5130	389.27	3080612	5130-29-0		HMDB00328	289217	1097014	854209	1495262	165711	97070
1920	13-HODE + 9-HODE	Lipid	Fatty Acid, Monohydroxy	37752	LC/MS Neg	100002196	5275	295.228					139018	340658	382594	179218		162319	123105	132197	396590	231742	502231	155701
4106	2'-deoxycytidine	Nucleotide	Pyrimidine Metabolism, Cytidine containing	15949	LC/MS Neg	100000125	1492.2	226.083	13711	951-77-9	C00881	HMDB00014		677215	113573	247413	180093	247601	492515	979124	2223733	1114012	3191657	365219
4047	2'-deoxyguanosine	Nucleotide	Purine Metabolism, Guanine containing	1411	LC/MS Neg	348	1700	266.089	187790	961-07-9	C00330	HMDB00085	321557	1864504	414011	609676	435089	453150	837722	1917534	5028375	2606279	7.70163e+06	867735
3975	2'-deoxyinosine	Nucleotide	Purine Metabolism, (Hypo)Xanthine/Inosine containing	15076	LC/MS Neg	100000135	1688	251.079	65058	890-38-0	C05512	HMDB00071	543629	2618125	711904	1040456	868128	1016827	1240453	2.87203e+06	6544183	3486276	9921248	1137944
4081	2'-deoxyuridine	Nucleotide	Pyrimidine Metabolism, Uracil containing	1412	LC/MS Neg	536	1586	111.02	13712	951-78-0	C00526	HMDB00012	9484728	13050213	10167356	10455954	10117812	9942439	15674450	15865677	9759068	13317267	9343141	12422730
4107	2'-O-methylcytidine	Nucleotide	Pyrimidine Metabolism, Cytidine containing	57554	LC/MS Pos Early	100010895	2411	258.108	150971	2140-72-9			15799302	14485154	20366440	13290380	18353948	18201090	25654420	33196272	26776386	24052418	21886002	23219660
4069	2'-O-methyluridine	Nucleotide	Pyrimidine Metabolism, Uracil containing	57655	LC/MS Neg	100010896	1831	257.078	102212	2140-76-3			2912267	2417863	3418380	2502417	2535172	2922343	4.00996e+06	4.17594e+06	3957783	4300643	3827163	3813383
384	2,3-dihydroxy-2-methylbutyrate	Amino Acid	Leucine, Isoleucine and Valine Metabolism	57547	LC/MS Neg	100010869	787	133.051	301941	14868-24-7		HMDB29576	8519236	6486874	9275742	5606497	8.10023e+06	9207211	16652432	22834334	10521598	12635995	18183508	13735068
403	2,3-dihydroxy-5-methylthio-4-pentenoate (DMTPA)*	Amino Acid	Methionine, Cysteine, SAM and Taurine Metabolism	62805	LC/MS Neg	100020893	1156	177.023					33524802	48155836	37729520	46228480	32553068	65061388	61533292	34614964	44423844	48171800	33343408	38480576
4563	2,3-dihydroxyisovalerate	Xenobiotics	Food Component/Plant	38276	LC/MS Polar	100002417	1050	133.051	677	1756-18-9	C04039	HMDB12141	91084176	93831048	102882104	87050776	103461888	119631168	173541328	177173200	132174328	133830896	134415088	152657408
4564	2,3-dihydroxypyridine	Xenobiotics	Food Component/Plant	21132	LC/MS Pos Early	100000861	1420	112.039	28115	16867-04-2			877273	530592	627273	404984	570540		372800	520986	694175	1091525	413064	635194
370	2,3-dimethylsuccinate	Amino Acid	Leucine, Isoleucine and Valine Metabolism	20703	LC/MS Polar	100000849	2800	145.051	11848	13545-04-5			2675190	1397620	2349932	2983285	3289014	1073894	735488	786881	463874	557824	618346	776992
4320	2,4,6-trihydroxybenzoate	Xenobiotics	Benzoate Metabolism	35892	LC/MS Neg	100001718	1574	169.014	66520	83-30-7		HMDB29649	13109597	11077194	12639317	11596863	12571006	14333845	6953397	4678579	5312557	6583385	5127680	6637583
5849	2,4-dichlorophenol sulfate	Xenobiotics	Chemical	48459	LC/MS Neg	100006263	3860	240.913	9837697	3233-63-4			255917	287755	167647	152505	283778	272005	315202	317508	243434	248963	187127	149928
1942	2,4-dihydroxybutyrate	Lipid	Fatty Acid, Dihydroxy	62951	LC/MS Polar	100002285	1793	119.035	192742	1518-62-3		HMDB00360	185068912	181006000	214959024	148962528	184321824	196575568	261417936	270231904	192937392	211231072	168221200	234764208
5593	2,6-dihydroxybenzoic acid	Xenobiotics	Drug - Topical Agents	63042	LC/MS Polar	100020837	729	153.019	9338	303-07-1		HMDB13676	374528768	278101248	356326656	290175328	312607840	351538208	172830400	155350944	120727296	130292856	125482632	140279712
4567	2,8-quinolinediol	Xenobiotics	Food Component/Plant	42975	LC/MS Pos Early	100004206	2514	162.055	97250	15450-76-7	C06342		865427776	598614656	172103328	490851584	205267936	101141704					166664	279874
4568	2,8-quinolinediol sulfate	Xenobiotics	Food Component/Plant	48691	LC/MS Neg	100004321	2612	239.997					296756256	267569888	128353920	172257344	148438064	219088192	251001	304037	448222	198402	285429	131493
4395	2-(4-hydroxyphenyl)propionate	Xenobiotics	Benzoate Metabolism	35632	LC/MS Neg	100001622	1797.3	165.056	102526	938-96-5	C03080	HMDB41683	82229280	49454580	66039824	60046264	8925612	13805523
5025	2-acetamidophenol sulfate	Xenobiotics	Food Component/Plant	48580	LC/MS Neg	100006190	2251	230.013	181671	40712-60-5			54246436	52770612	61010396	62859300	57347040	55460080	537919	636049	504195	534616	449936	431439
4379	2-amino-p-cresol sulfate	Xenobiotics	Benzoate Metabolism	37180	LC/MS Neg	100001801	2320	202.018					19948632	9892501	4570254	13604750	3735425	5246253	1533865	1478772	1104976	1168723	1071608	1400717
116	2-aminoadipate	Amino Acid	Lysine Metabolism	6146	LC/MS Polar	381	3500	160.061	469	542-32-5;1118-90-7	C00956	HMDB00510	899054	842282	1219268	528837	863735	1282452	1436053	2125346	1389875	576076	575846	1118416
1673	2-aminoheptanoate	Lipid	Fatty Acid, Amino	43761	LC/MS Pos Early	100004542	3160	146.118	227939	1115-90-8			2622103	856037	1447306	575550	611592	743854	827152	997528	604396	959460	351594	1319564
1678	2-aminooctanoate	Lipid	Fatty Acid, Amino	43343	LC/MS Pos Late	100004227	750	160.133	69522	644-90-6		HMDB00991	2238146	871963	1163428	482300	738507	455391	281451	1106634	409778	673301	149078	1097789
5026	2-aminophenol sulfate	Xenobiotics	Food Component/Plant	43266	LC/MS Neg	100004322	1677	188.002	181670			HMDB61116	68266104	44879392	54437192	51031668	25448516	37111384	2927532	2921471	1175141	2106442	1539265	1652006
1746	2-butenoylglycine	Lipid	Fatty Acid Metabolism (Acyl Glycine)	61785	LC/MS Neg	100016110	1380	142.051	6303498	71428-89-2			19815944	17207788	24332048	20088628	23011658	26209022	24721790	30091794	17400906	19463542	16771832	21870834
4989	2-dimethylaminoethanol	Xenobiotics	Food Component/Plant	42562	LC/MS Pos Early	100001630	1983	90.0913		108-01-0	D07777	HMDB32231	1786534	1613803	1757604	1449954	1735047	1499029	1996069	1481923	1417520	1.93548e+06	1772098	1600959
355	2-hydroxy-3-methylvalerate	Amino Acid	Leucine, Isoleucine and Valine Metabolism	36746	LC/MS Neg	100001541	1800	131.071	164623	488-15-3		HMDB00317	24626086	17006504	12084228	16784518	14198485	14162378	13323952	13294687	18563870	20957872	11598493	36706812
404	2-hydroxy-4-(methylthio)butanoic acid	Amino Acid	Methionine, Cysteine, SAM and Taurine Metabolism	63739	LC/MS Polar	100021372	1065	149.028		583-91-5			40928684	22129330	49292356	21579804	20446748	23610406	54632960	22148948	18552014	28222382	17611488	35225248
1590	2-hydroxyadipate	Lipid	Fatty Acid, Dicarboxylate	31934	LC/MS Polar	100001153	3000	161.046	193530	18294-85-4	C02360	HMDB00321	73402112	85276392	86973152	73721952	90637680	74701680	156005792	165758480	117582800	125371696	123053832	142063664
1879	2-hydroxyarachidate*	Lipid	Fatty Acid, Monohydroxy	61700	LC/MS Neg	100019892	5990	327.291	5225199				59625	84643	91556	78582	61137	46212	70170	113722	117643	78667	113496	113755
533	2-hydroxybutyrate/2-hydroxyisobutyrate	Amino Acid	Glutathione Metabolism	52281	LC/MS Polar	100008928	1258	103.04					9503162	7768475	7.85982e+06	7728936	9090134	10082151	9940362	12986352	12481323	9200252	10833113	12277085
1586	2-hydroxyglutarate	Lipid	Fatty Acid, Dicarboxylate	37253	LC/MS Pos Early	100002070	958	131.034	43	40951-21-1	C02630	HMDB0059655	69977336	50773488	70483936	46899476	49728428	56813164	76116672	59372936	49511032	41014404	43180248	48552688
4298	2-hydroxyhippurate (salicylurate)	Xenobiotics	Benzoate Metabolism	18281	LC/MS Neg	1869	2184	194.046	10253	487-54-7	C07588	HMDB00840	28370450	24310556	28737634	23548284	26935350	25073534	25758466	27094570	18589124	22472872	19154056	24099662
1869	2-hydroxyoctanoate	Lipid	Fatty Acid, Monohydroxy	22036	LC/MS Neg	100000743	3736.8	159.103	94180	617-73-2		HMDB02264	1525090	1109746	1300855	632416	558492	737989	303308	384116	218402	938500		1400489
149	2-hydroxyphenylacetate	Amino Acid	Phenylalanine Metabolism	1432	LC/MS Neg	235	2164.6	151.04	11970	614-75-5	C05852	HMDB00669	21050804	22680332	20742164	21331012	25646844	32353918	43998532	45195212	31970364	31138082	33057696	32463012
1632	2-hydroxysebacate	Lipid	Fatty Acid, Dicarboxylate	63357	LC/MS Polar	100020378	2358	217.108	128458	103963-71-9		HMDB00424	8156822	9549744	13731268	7.88276e+06	9516331	11405092	53660116	102143248	29841836	22246324	34406476	41965744
5830	2-iminopiperidine	Xenobiotics	Chemical	63043	LC/MS Pos Early	100021018	2591	99.0917	85237	16011-96-4			2244489	1986883	2569640	1714154	2284190	2731734	4327162	3942561	3.16491e+06	3307628	3514873	3738763
4571	2-isopropylmalate	Xenobiotics	Food Component/Plant	15667	LC/MS Polar	100000409	2605	175.061	77	3237-44-3	C02504	HMDB00402	210148032	150571584	197762672	97091848	135939632	148953456	209226912	308608096	125284912	127028616	137328736	175354400
4908	2-keto-3-deoxy-gluconate	Xenobiotics	Food Component/Plant	48141	LC/MS Polar	100005946	1900	177.041	161227	17510-99-5	C00204	HMDB01353	35188600	33659912	29640960	32185340	26539908	22135380	34093248	27107680	33895808	29116622	31011806	31776946
1301	2-ketogulonate	Carbohydrate	Fructose, Mannose and Galactose Metabolism	15306	LC/MS Polar	100000092	2794.7	193.035	50	342385-52-8	C15673	HMDB11732	16367927	22449124	15783563	15144104	23476420	28256100	35574444	29955030	20925980	41669856	25795536	26771020
4368	2-methoxyhydroquinone glucuronide (2)	Xenobiotics	Benzoate Metabolism	63247	LC/MS Neg	100021464	1331	315.072					6.16733e+06	3.6132e+06	5663244	3308805	4155390	5705384	5091529	4571107	3294771	5926544	3.64254e+06	4236380
4406	2-methoxyhydroquinone sulfate (1)	Xenobiotics	Benzoate Metabolism	64049	LC/MS Neg	100021839	1505	218.997					6468999	8721437	12355709	9680968	7803158	11160991	9580490	8534061	6.80163e+06	12360603	6673429	7.31493e+06
4407	2-methoxyhydroquinone sulfate (2)	Xenobiotics	Benzoate Metabolism	64050	LC/MS Neg	100021840	1619	218.997					12689863	6718652	15233214	6057002	8188179	9036381	11310873	11539598	6.315e+06	12047012	7190956	10660071
5805	2-methoxyresorcinol sulfate	Xenobiotics	Chemical	48445	LC/MS Neg	100006184	1863	218.997		1446269-78-8			6855565	11614326	17976976	5295977	21299052	22947876	6228538	5155533	3802847	4550656	3.47375e+06	4694796
357	2-methylbutyrylcarnitine (C5)	Amino Acid	Leucine, Isoleucine and Valine Metabolism	45095	LC/MS Pos Early	100001509	3050	246.17	6426901	31023-25-3		HMDB00378	372327		495398	295918		387189	937913	830252	780322	731890	795495	830266
359	2-methylbutyrylglycine (C5)	Amino Acid	Leucine, Isoleucine and Valine Metabolism	31928	LC/MS Neg	100001155	1884	158.082	193872	52320-67-9		HMDB00339	32753674	27225396	35846188	25992216	32033334	35801848	71799008	81485416	48191808	55220180	39107692	70073392
1388	2-methylcitrate	Energy	TCA Cycle	37483	LC/MS Polar	90	4565.3	205.035	515;439681	6061-96-7	C02225	HMDB00379			248506				6550379	29306782				1954213
1698	2-methylmalonylcarnitine (C4-DC)	Lipid	Fatty Acid Metabolism (also BCAA Metabolism)	35482	LC/MS Pos Early	100001596	2440	262.128	53481628	149181-64-6		HMDB13133	2321335	1973177	2183695	1940150	1634320	2331278	3.96024e+06	5062850	3.43669e+06	3.33836e+06	3.76966e+06	3.80691e+06
15	2-methylserine	Amino Acid	Glycine, Serine and Threonine Metabolism	53229	LC/MS Pos Early	100009246	1652	120.066	94309		C02115		13663588	11189989	13845722	9458789	12147413	13773411	24016628	21974032	19740480	18772634	19423610	19273176
4189	2-O-methylascorbic acid	Cofactors and Vitamins	Ascorbate and Aldarate Metabolism	63990	LC/MS Polar	100003258	1512	189.041	99779	17860-87-6			137728496	114936912	138687760	109739712	124727632	129453048	197418752	208660944	139081632	118314440	149392816	154837408
1754	2-octenoylglycine	Lipid	Fatty Acid Metabolism (Acyl Glycine)	61784	LC/MS Neg	100016114	4150	198.114					3259969	2475703	3292672	2460529	2.66822e+06	3440310	9504985	10287563	5740701	5396979	3393340	5814639
4572	2-oxindole-3-acetate	Xenobiotics	Food Component/Plant	40479	LC/MS Pos Early	100003109	2378	192.065	3080590	2971-31-5		HMDB35514	55100300	66009800	170028688	54585760	74701744	76385128	95063256	104606712	74172320	63070620	72223808	77523048
5684	2-oxo-1-pyrrolidinepropionate	Xenobiotics	Chemical	40452	LC/MS Pos Early	100003265	1600	158.081	3146688	77191-38-9			13705216	14098587	16503535	12500188	18101272	19500620	37274176	41529612	19361360	23233266	25266900	29671810
118	2-oxoadipate	Amino Acid	Lysine Metabolism	38347	LC/MS Neg	92	611.7	159.03	71	3184-35-8	C00322	HMDB00225	158666048	133664384	236590144	94532144	100124096	193545472	241895280	168200992	198275280	129930928	115554960	149039536
444	2-oxoarginine*	Amino Acid	Urea cycle; Arginine and Proline Metabolism	55072	LC/MS Pos Early	100002784	1760	174.087	558	3715-10-04	C03771	HMDB04225	122086008	126095728	127997568	98464288	145595344	158457392	240788848	267436416	236519392	178651136	175422640	218683392
1757	2-pentenoylglycine	Lipid	Fatty Acid Metabolism (Acyl Glycine)	63850	LC/MS Neg	100021143	1940	156.067					915563	654214	893079	1035885	624330	743808	598711	650194	270083		362489	551879
1940	2R,3R-dihydroxybutyrate	Lipid	Fatty Acid, Dihydroxy	63109	LC/MS Polar	100002367	1543	119.035	13120901	759-06-8		HMDB00498	50339840	44805800	61558600	45646652	54417368	65194448	85025248	93462280	66113296	65718332	73526232	68988232
1939	2S,3R-dihydroxybutyrate	Lipid	Fatty Acid, Dihydroxy	62950	LC/MS Polar	100002284	1660	119.035	10964471	5057-93-2		HMDB02453	60987640	46531296	66889452	54459844	66925624	68825296	73346608	67933120	60573896	56108192	49861924	68731600
1943	3,4-dihydroxybutyrate	Lipid	Fatty Acid, Dihydroxy	62952	LC/MS Polar	100001730	2204	119.035		51267-44-8			45573628	43012208	50896060	44081496	48684848	51726712	76964864	94529216	57654212	61499840	66928480	67251944
221	3,4-dihydroxyphenylacetate sulfate	Amino Acid	Tyrosine Metabolism	48736	LC/MS Neg	100006254	800	246.992	193283	38339-04-7			210758512	161676432	211225552	153140736	205597584	264282048	232135360	235014320	192288192	237397808	218779552	246596176
4325	3,5-dihydroxybenzoic acid	Xenobiotics	Benzoate Metabolism	37508	LC/MS Neg	100002054	785.4	153.019	7424	99-10-5		HMDB13677	8.25462e+06	7688932	8713905	7746297	8575921	8818023	10734539	12576362	9440369	9288787	10569753	10807014
4089	3-(3-amino-3-carboxypropyl)uridine*	Nucleotide	Pyrimidine Metabolism, Uracil containing	62924	LC/MS Neg	100001426	1369	344.11	171198	52745-94-5			728048	479336	691458	550056	642475	829245	1230539	1501661	833155	1065693	1095131	1016889
4396	3-(3-hydroxyphenyl)propionate	Xenobiotics	Benzoate Metabolism	35635	LC/MS Neg	100001624	1980	165.056	91	621-54-5	C11457	HMDB00375	44340440	56213120	27304458	52788504	55834544	17891448
4393	3-(3-hydroxyphenyl)propionate sulfate	Xenobiotics	Benzoate Metabolism	45415	LC/MS Neg	100005391	1294	245.012	187488	86321-32-6			2521076736	2263957504	2406937088	3040626176	2922890240	3473126400	701126	1038872	1884573	1166803	820365	650780
171	3-(4-hydroxyphenyl)lactate (HPLA)	Amino Acid	Tyrosine Metabolism	32197	LC/MS Neg	240	1379	181.051	9378	6482-98-0	C03672	HMDB00755	151997168	164373808	226336096	138962816	161211232	170348960	143816944	123363376	114546272	163385184	101221424	170818736
4398	3-(4-hydroxyphenyl)propionate	Xenobiotics	Benzoate Metabolism	39587	LC/MS Neg	100002914	1670	165.056	10394	501-97-3	C01744	HMDB02199	70883680	55909104	80628288	53850232	55193312	70230688	5121706	3319144	4520523	4495788	4298544	6583352
5697	3-acetylphenol	Xenobiotics	Chemical	42983	LC/MS Neg	100004099	3400	135.045	8487	121-71-1			453185	460581	880491	437971	171064	47776
5698	3-acetylphenol sulfate	Xenobiotics	Chemical	48693	LC/MS Neg	100004326	2477	215.002					194123296	153846496	141338720	166372608	163799056	143347424	875089	840591	675421	747839	623038	795550
442	3-amino-2-piperidone	Amino Acid	Urea cycle; Arginine and Proline Metabolism	62853	LC/MS Pos Early	100020361	2065	115.087	5200225	1892-22-4		HMDB00323	11938311	10625392	13604209	8529898	12251576	10172847	23928392	22461756	17945308	17479600	16644890	22639172
4123	3-aminoisobutyrate	Nucleotide	Pyrimidine Metabolism, Thymine containing	1566	LC/MS Pos Early	1114	2190	104.071	64956	10569-72-9;214139-20-5	C05145	HMDB03911	8438250	8234564	7.90108e+06	7352750	8060748	8596407	13712682	13824748	14415450	12714689	11002237	12196466
4575	3-butenylglucosinolate	Xenobiotics	Food Component/Plant	42973	LC/MS Neg	100003822	1588	372.043		19041-09-9		HMDB38427		69121	69322	63271	97175	126094	140825		65034	81953		78902
4347	3-ethylphenylsulfate	Xenobiotics	Benzoate Metabolism	36848	LC/MS Neg	100001808	3530	201.023			C14386	HMDB62721	576051	461602	606040	743580	809618	925566
4576	3-formylindole	Xenobiotics	Food Component/Plant	62863	LC/MS Pos Early	100020219	2736	146.06	10256	487-89-8	C08493	HMDB29737	52561776	63546944	59347300	56352748	68199408	90632064	90321720	77337600	75239264	77120616	69562016	91431336
363	3-hydroxy-2-ethylpropionate	Amino Acid	Leucine, Isoleucine and Valine Metabolism	32397	LC/MS Neg	100001170	975	117.056	188979	4374-62-3		HMDB00396	6.67325e+06	6022740	8885578	6.72493e+06	6881633	9133512	7.80365e+06	6352816	7947756	6686442	7266041	7.54338e+06
5836	3-hydroxy-2-methylpyridine sulfate	Xenobiotics	Chemical	63227	LC/MS Neg	100020975	1849	188.002					31378698	25337316	30778586	24289260	27590132	32642572	44008744	40606576	33279816	36897592	35002780	39852992
3047	3-hydroxy-3-methylglutarate	Lipid	Mevalonate Metabolism	531	LC/MS Polar	112	2850	161.046	1662	503-49-1	C03761	HMDB00355	387497856	340190560	456501344	256864768	278113888	392336576	746555072	847710336	491782944	394412960	397306464	580498368
1591	3-hydroxyadipate*	Lipid	Fatty Acid, Dicarboxylate	62069	LC/MS Polar	100004396	3131	161.046	151913			HMDB00345	28592476	32595172	30655004	30784154	32146734	31980936	69565512	57528004	42712256	49157808	66391324	72375416
1848	3-hydroxybutyrate (BHBA)	Lipid	Ketone Bodies	542	LC/MS Polar	254	1480	103.04	441	625-72-9	C01089	HMDB00357	1757270	5918201	642761	1025525	1116499	1438998	628948		426088	586270		308153
1749	3-hydroxybutyroylglycine	Lipid	Fatty Acid Metabolism (Acyl Glycine)	62064	LC/MS Neg	100020211	889	160.061					7.86095e+06	8.09848e+06	10041844	7.78753e+06	9864378	11567370
4909	3-hydroxycinnamate sulfate	Xenobiotics	Food Component/Plant	48409	LC/MS Neg	100006094	1338	242.997	6443141	86321-30-4			110297688	81261408	108623000	106194384	123638664	132859488	442999	435625	329350	409807	366360	415629
1610	3-hydroxydodecanedioate*	Lipid	Fatty Acid, Dicarboxylate	62915	LC/MS Neg	100001454	2252	245.139	16663321	34574-69-1		HMDB00413	5932563	6.64078e+06	7569536	6265118	6643917	8777688	7736663	8883378	10307088	8603070	9832704	7464678
1885	3-hydroxyhexanoate	Lipid	Fatty Acid, Monohydroxy	53230	LC/MS Neg	100006367	1725	131.071	151492	10191-24-9			415502	348265	525897	485198	394522	689256	397798	284523	402072	313687	369997	354533
1831	3-hydroxyhexanoylcarnitine (1)	Lipid	Fatty Acid Metabolism (Acyl Carnitine, Hydroxy)	62557	LC/MS Pos Early	100020825	2918	276.181					126692	151230			296221		303725	396152	311913	152651	157231	226027
4300	3-hydroxyhippurate	Xenobiotics	Benzoate Metabolism	39600	LC/MS Neg	100002122	1687	194.046	450268	1637-75-8		HMDB06116	7795904	6802770	6937234	7.17969e+06	8213623	7.54272e+06		393940	424135	245641	445252	375112
4301	3-hydroxyhippurate sulfate	Xenobiotics	Benzoate Metabolism	62530	LC/MS Polar	100020410	1528	274.003	186339				12731636	10055314	12125513	12291074	13261016	14259949
4583	3-hydroxyindolin-2-one	Xenobiotics	Food Component/Plant	42561	LC/MS Neg	100003823	2695	148.04	6097	61-71-2	C11130		1287700	1113896	713002	998644	610908	737946	51722					67803
4584	3-hydroxyindolin-2-one sulfate	Xenobiotics	Food Component/Plant	48419	LC/MS Neg	100006103	2082	227.997					2723474	2108599	2192153	3185860	1562058	2417723	231779	207406	232680	148986	184973	188865
383	3-hydroxyisobutyrate	Amino Acid	Leucine, Isoleucine and Valine Metabolism	1549	LC/MS Polar	111	1619	103.04	87	2068-83-9	C06001	HMDB00336	5019905	4885308	6665956	4566224	6174985	7548709	7254243	6872418	5906632	6122070	6179491	6112746
261	3-hydroxykynurenine	Amino Acid	Tryptophan Metabolism	22110	LC/MS Pos Early	100000986	2536	225.087	89	2147-61-7	C02794	HMDB00732	630460	766303	1088748	462710	780560	1021472	1206414	1152315	858630	871973	681306	944208
1737	3-hydroxyoctanoylglycine	Lipid	Fatty Acid Metabolism (Acyl Glycine)	64388	LC/MS Neg	100020633	3471	216.124					8818047	5938415	8633423	6166258	7665966	9177617	23821048	29929602	15572959	15526258	11806991	21590810
151	3-hydroxyphenylacetate	Amino Acid	Phenylalanine Metabolism	1413	LC/MS Neg	114	1577	151.04	12122	621-37-4	C05593	HMDB00440	3025735	1578548	4035183	1523848	1936116	1175170				239094
224	3-hydroxyphenylacetate sulfate	Amino Acid	Tyrosine Metabolism	52921	LC/MS Neg	100006634	969	230.997					60678936	33230886	45298496	50888044	32702880	14946078	17717672	16844924	14704748	16627805	15914781	16648168
5807	3-hydroxypyridine glucuronide	Xenobiotics	Chemical	63236	LC/MS Pos Early	100020591	1657	272.077					1588561	937318	1412360	878197	1140014	1303110	1.95301e+06	1720688	1230126	1318664	1120014	1483985
5806	3-hydroxypyridine sulfate	Xenobiotics	Chemical	48448	LC/MS Neg	100006098	1595.5	173.987		1955-23-3			75850480	61477744	70322008	64294124	75918576	68859944	106948024	109959392	75495904	87509912	83884104	104280072
1890	3-hydroxysebacate	Lipid	Fatty Acid, Monohydroxy	31943	LC/MS Polar	100001145	2411	217.108	3017884	73141-46-5		HMDB00350	4169190	5284754	7462113	4577603	5157024	6567348	8.37877e+06	12882878	7821158	8173141	8881028	9062203
1887	3-hydroxysuberate	Lipid	Fatty Acid, Monohydroxy	31936	LC/MS Pos Early	100001143	1892	191.091	22328017	73141-47-6		HMDB00325	1106865	619748	1179568	641709	1.0315e+06	950972	1187436	1058209	1118955	1298106	1492828	1708701
4990	3-indoleglyoxylic acid	Xenobiotics	Food Component/Plant	63583	LC/MS Neg	100020372	2140	188.035	73863	1477-49-2			13412611	12089363	13784168	12320977	14426166	14794531	30314128	29891632	25261420	25460042	24078442	26772004
293	3-indoxyl sulfate	Amino Acid	Tryptophan Metabolism	27672	LC/MS Neg	100000467	2222.2	212.002	10258	2642-37-7		HMDB00682	1185168768	843229696	1076386816	887381824	736178944	1097075200	2568683	3522766	2221006	2205640	2067609	2447486
4366	3-methoxycatechol sulfate (1)	Xenobiotics	Benzoate Metabolism	48763	LC/MS Neg	100006375	2163	218.997					3118323	3.49886e+06	4079164	2.36032e+06	3288055	3863157	5525032	7731215	4343011	4683286	5.42132e+06	5864546
4367	3-methoxycatechol sulfate (2)	Xenobiotics	Benzoate Metabolism	48752	LC/MS Neg	100006376	2200	218.997					26222856	26940554	37568768	21424636	29740652	35793760	6864077	7081531	5320940	6369391	5777958	6136933
195	3-methoxytyramine	Amino Acid	Tyrosine Metabolism	38630	LC/MS Pos Early	118	2635	168.102	1669	1477-68-5	C05587	HMDB00022	1679433	1708616	1675999	1601767	1596910	1222809	1940331	2276479	1756103	1389454	1198792	1832771
4332	3-methyl catechol sulfate (1)	Xenobiotics	Benzoate Metabolism	46165	LC/MS Neg	100004112	2790	203.002					1780835	1148799	1.6486e+06	1221791	1108988	1355209	1688063	1.97721e+06	1044871	1218700	1387462	1474409
4333	3-methyl catechol sulfate (2)	Xenobiotics	Benzoate Metabolism	46164	LC/MS Neg	100004110	2860	203.002					466375	357338	474324	332463	420134	373252	415837	406901	235920	336194	294425	371026
378	3-methyl-2-oxobutyrate	Amino Acid	Leucine, Isoleucine and Valine Metabolism	44526	LC/MS Neg	100000936	1465	115.04	49	3715-29-5	C00141	HMDB00019	24637182	26074190	20157116	20330542	14737625	16764358	21496290	16964892	16238419	17173456	12321293	21606656
354	3-methyl-2-oxovalerate	Amino Acid	Leucine, Isoleucine and Valine Metabolism	15676	LC/MS Neg	100000036	2064.2	129.056	47	1460-34-0;51829-07-3	C00671	HMDB03736	72768872	84145640	71975544	74404416	43412836	49873828	62588052	42400088	46667604	46698564	37027072	56347340
1592	3-methyladipate	Lipid	Fatty Acid, Dicarboxylate	36749	LC/MS Polar	100001765	2865	159.066	12292	3058-01-03		HMDB00555	3098985	3529131	2951815	2926956	2775316	3189889	1.65103e+06	3956867	1537485	1264848	1166580	1303051
325	3-methylcrotonylglycine	Amino Acid	Leucine, Isoleucine and Valine Metabolism	31940	LC/MS Pos Early	100001149	1980	158.081	169485	33008-07-0		HMDB00459	25985978	26654360	28895868	21727272	28516320	25795276	54476052	59530148	45664152	45300904	34718352	56413684
4098	3-methylcytidine	Nucleotide	Pyrimidine Metabolism, Cytidine containing	35132	LC/MS Pos Early	100001466	2176	258.108	159649	21028-20-6			5607220	5714391	6196058	5208384	7414745	7380204	11267027	15526643	11358233	9182906	8688301	10516112
330	3-methylglutaconate	Amino Acid	Leucine, Isoleucine and Valine Metabolism	38667	LC/MS Polar	100002458	2700	143.035	1551553	5746-90-7		HMDB00522	14715881	14973552	17155528	15438599	15717303	16615719	22785686	27195476	16342814	18171436	18702692	21499158
1585	3-methylglutarate/2-methylglutarate	Lipid	Fatty Acid, Dicarboxylate	54676	LC/MS Polar	100010834	2832	145.051					7826289	9085248	8948090	8721261	9458693	10092669	10929764	13163743	8027409	9060340	9205723	11340730
69	3-methylhistidine	Amino Acid	Histidine Metabolism	15677	LC/MS Neg	100000042	906.3	168.078	64969	368-16-1	C01152	HMDB00479	2453706	2108246	2702772	2.07733e+06	2503880	2835356	3759504	4264317	2835043	2860077	2319973	3809028
4399	3-phenylpropionate (hydrocinnamate)	Xenobiotics	Benzoate Metabolism	15749	LC/MS Neg	100000010	2860	149.061	107	501-52-0	C05629	HMDB00764	425384	325538	533259	228483	260172				148783	67083	189715	209709
1173	3-phosphoglycerate	Carbohydrate	Glycolysis, Gluconeogenesis, and Pyruvate Metabolism	1414	LC/MS Pos Early	132	590	187	724	80731-10-8	C00597	HMDB00807	776946	306219	619783	261313	644454	865292	537802	303296	174113	272650	137910	345605
434	3-sulfo-L-alanine	Amino Acid	Methionine, Cysteine, SAM and Taurine Metabolism	47089	LC/MS Polar	382	2890	167.997	72886	498-40-8	C00506	HMDB02757	308503	591598	294336	980713	1.52827e+06	1.5566e+06	283871	518044	270356	713693	556749	947247
4083	3-ureidoisobutyrate	Nucleotide	Pyrimidine Metabolism, Uracil containing	57549	LC/MS Pos Early	100001531	1207	147.076	160663	2905-86-4	C05100	HMDB02031	19538966	18103768	30898092	12173583	12367598	16983400	10283258	8425833	4870650	3.89201e+06	2789837	5062416
4084	3-ureidopropionate	Nucleotide	Pyrimidine Metabolism, Uracil containing	3155	LC/MS Polar	1053	2230	131.046	111	462-88-4	C02642	HMDB00026	88146664	74765448	111524592	65759860	64188924	77626040	100424512	98735024	37841256	53701024	47645040	66017888
5815	4'-hydroxypropiophenone sulfate	Xenobiotics	Chemical	48461	LC/MS Neg	100006269	3012	229.018	315296	99179-84-7			795589	605857	771776	660191	864147	950390	1312623	1413964	818680	1.02259e+06	919787	1148435
5820	4-acetamidobenzoate	Xenobiotics	Chemical	57585	LC/MS Neg	100009413	1403	178.051	19266	556-08-1	D03836		10890153	12484605	11785298	10646665	11419647	14997776	3.20615e+06	3028335	2119974	2214023	2503814	2998068
511	4-acetamidobutanoate	Amino Acid	Polyamine Metabolism	1558	LC/MS Polar	1113	1925	144.067	18189	3025-96-5	C02946	HMDB03681	22742812	16345008	22414722	21651952	22296492	25351220	30144840	33358138	20634148	21106208	22175164	29161516
4602	4-acetylcatechol sulfate (1)	Xenobiotics	Food Component/Plant	62798	LC/MS Neg	100020853	1774	230.997					99540248	78968280	91174960	80669664	83766264	110130824	25796952	24712124	17344572	21811070	22662840	24443052
4603	4-acetylcatechol sulfate (2)	Xenobiotics	Food Component/Plant	62799	LC/MS Neg	100020854	2193	230.997					15511247	12329518	14418948	12446003	15641276	17885906
4345	4-acetylphenyl sulfate	Xenobiotics	Benzoate Metabolism	44620	LC/MS Neg	100000711	2375	215.002	4684006				55580748	37652032	45509988	40602968	43798576	53047592	27393740	22655764	18262800	21419612	20667578	25376732
4336	4-allylcatechol sulfate	Xenobiotics	Benzoate Metabolism	63597	LC/MS Neg	100020578	3571	229.018					4865644	3596396	4910284	3.53825e+06	4201237	5357334		36841
4872	4-allylphenol sulfate	Xenobiotics	Food Component/Plant	37181	LC/MS Neg	100001868	3805	213.023					612315	489714	600521	520400	585998	641058	277353	292993	195506	266034	187245	313977
4334	4-ethylcatechol sulfate	Xenobiotics	Benzoate Metabolism	63072	LC/MS Neg	100020536	3379	217.018					32485644	24897032	23817696	23583896	20358824	21183052	5432566	4446438	3629448	3.94584e+06	3443419	3677870
4350	4-ethylphenol glucuronide	Xenobiotics	Benzoate Metabolism	52937	LC/MS Neg	100009049	3167	297.098					249428	202911	235280	232520	199882	280444		264971		56852	175317	274855
4349	4-ethylphenyl sulfate	Xenobiotics	Benzoate Metabolism	36099	LC/MS Neg	100001756	3580	201.023	20822574	123-07-9	C13637	HMDB62551	894905	802432	805072	681594	729372	668751	686901	801078	479057	482586	612150	679690
514	4-guanidinobutanoate	Amino Acid	Guanidino and Acetamido Metabolism	15681	LC/MS Pos Early	100000096	2320	146.092	500	463-003;463-00-3	C01035	HMDB03464	894137728	797268928	931375872	703697600	900455616	1047773184	1545544448	1491300864	1279881216	1213451520	1272619264	1314652800
4318	4-hydroxybenzoate	Xenobiotics	Benzoate Metabolism	21133	LC/MS Neg	100000862	820	137.024	135	99-96-7	C00156	HMDB00500	16596034	14918283	17458184	13554739	15581904	19496760	18640574	20469948	16108370	16459080	15649946	15326588
4337	4-hydroxycatechol sulfate	Xenobiotics	Benzoate Metabolism	62313	LC/MS Neg	100006169	1210	204.981					4476810	3503972	4849739	4949629	9211696	5.04583e+06	2097980	1677986	1518219	1.98294e+06	1403755	1542714
4958	4-hydroxycinnamate	Xenobiotics	Food Component/Plant	36770	LC/MS Neg	100001675	1457	163.04	637542	501-98-4	C00811	HMDB02035	19959484	19241692	15347496	14646381	12332072	18809872	16544224	16365513	8.27547e+06	9255387	7022454	9731799
220	4-hydroxycinnamate sulfate	Amino Acid	Tyrosine Metabolism	48410	LC/MS Neg	100006095	1000	242.997	6070438	376374-66-2			215036560	176666080	199293200	213256832	191036336	189436464	180978192	174712688	134888720	152934384	154674192	182818624
4302	4-hydroxyhippurate	Xenobiotics	Benzoate Metabolism	35527	LC/MS Neg	100001423	1475	194.046	151012	2482-25-9		HMDB13678	59135348	54267300	66363804	55199368	64169612	82227704	55793920	56720228	41647376	46025000	44832508	55900364
4306	4-hydroxymandelate	Xenobiotics	Benzoate Metabolism	1568	LC/MS Neg	1115	772.7	167.035	328	7198-10-9;184901-84-6	C03198	HMDB00822	21057118	22115280	23488764	22176700	21924954	26781198	30455986	27616110	22794780	25415016	22048102	26801010
152	4-hydroxyphenylacetate	Amino Acid	Phenylalanine Metabolism	541	LC/MS Neg	144	1361	151.04	127	156-38-7	C00642	HMDB00020	32563208	19755962	42438496	16847292	27610340	28943308	11800169	6310593	3348845	8013132	2984245	10721354
222	4-hydroxyphenylacetate sulfate	Amino Acid	Tyrosine Metabolism	53027	LC/MS Neg	100006633	867	230.997					458449344	301159456	385060160	374636864	321757056	405624768	317544768	338602816	295357152	441603520	297640544	352239744
1128	4-hydroxyphenylacetylglycine	Peptide	Acetylated Peptides	43525	LC/MS Neg	100004418	1622	208.061	440732	28116-23-6	C05596		3561099	1.87796e+06	2652407	1715315	1587420	1740194	2989334	2880476	1301389	2004520	1195022	3019667
166	4-hydroxyphenylpyruvate	Amino Acid	Tyrosine Metabolism	1669	LC/MS Neg	1141	1690	179.035	979	156-39-8	C01179	HMDB00707	678458048	642677376	944677568	494634464	517132800	547822272	275502848	99780120	133585864	367302176	113867312	375423104
91	4-imidazoleacetate	Amino Acid	Histidine Metabolism	32349	LC/MS Pos Early	100001207	2055	127.05	96215	645-65-8	C02835	HMDB02024	101162472	83016600	96544352	91717760	167659232	127373640	152271936	118501000	78456680	87906256	75179368	118007880
183	4-methoxyphenol sulfate	Amino Acid	Tyrosine Metabolism	48457	LC/MS Neg	100006262	2412	203.002		3233-60-1			18472600	16020527	16549759	14866624	16693510	23174714	862960	794314	451985	840913	527075	530076
307	4-methyl-2-oxopentanoate	Amino Acid	Leucine, Isoleucine and Valine Metabolism	22116	LC/MS Neg	100000551	2170	129.056	70	816-66-0	C00233	HMDB00695	161469680	171500368	143017440	137453344	94883952	104657104	219809584	131542384	112698896	130273960	74002880	132034760
4335	4-methylcatechol sulfate	Xenobiotics	Benzoate Metabolism	46146	LC/MS Neg	100004111	2665	203.002					223699744	146520032	183377824	160188528	131481152	170918048	4728225	5229656	2964996	3047312	3688418	3977008
4330	4-methylguaiacol sulfate	Xenobiotics	Benzoate Metabolism	48418	LC/MS Neg	100006105	2978	217.018		756760-43-7			269035	157914	233950	183399	174281	194244	218924	234781	132202	166534	101822	212293
1728	4-methylhexanoylglycine	Lipid	Fatty Acid Metabolism (Acyl Glycine)	62736	LC/MS Neg	100020632	3550	186.114					14346405	12994408	10616759	9841319	9575890	9368907	26239500	35561640	17196660	16515251	13736645	19976636
397	4-methylthio-2-oxobutanoate	Amino Acid	Methionine, Cysteine, SAM and Taurine Metabolism	40732	LC/MS Neg	100003712	1635	147.012	473	583-92-6	C01180	HMDB01553	27038036	17780460	27360776	14199071	9871039	12857459	26856044	6735512	9776936	14375611	6509339	14208519
1601	4-octenedioate	Lipid	Fatty Acid, Dicarboxylate	31941	LC/MS Neg	100001152	740	171.066	11805205	38561-68-1		HMDB04982	5288826	3716761	5155845	3547096	4491696	5.66035e+06	7678121	9641862	7.32699e+06	7354357	6432122	7286002
4082	4-ureidobutyrate	Nucleotide	Pyrimidine Metabolism, Uracil containing	22118	LC/MS Pos Early	100000718	1095	147.076	1571307	2609-10-01			10334298	9239059	9818303	7623198	10247597	9915623	18762628	16922232	16016241	14981668	15877053	16813732
4898	4-vinylguaiacol sulfate	Xenobiotics	Food Component/Plant	48442	LC/MS Neg	100006126	3354	229.018					1909333	2279024	2300521	2.30294e+06	1813936	3390372	10492105	6979430	7417973	7541246	5233966	5619376
4351	4-vinylphenol sulfate	Xenobiotics	Benzoate Metabolism	36098	LC/MS Neg	100001755	3320	199.007	6426766	2628-17-3	C05627	HMDB62775	4327389	2657998	4038137	3251638	3176191	3339352	3195227	4272768	2356678	2421031	3006866	3162121
4121	5,6-dihydrothymine	Nucleotide	Pyrimidine Metabolism, Thymine containing	1418	LC/MS Pos Early	158	1280	129.066	93556	696-04-8	C00906	HMDB00079	7044649	7508077	6586697	5926279	6892399	9176886	7684101	8206622	6352650	5810508	4465216	5511600
4077	5,6-dihydrouracil	Nucleotide	Pyrimidine Metabolism, Uracil containing	1559	LC/MS Neg	1125	1120	113.036	649	504-07-4	C00429	HMDB00076	10279633	12944501	11065862	9321329	13079726	15609315	20514100	19046108	22669400	14397457	12619264	14871648
4068	5,6-dihydrouridine	Nucleotide	Pyrimidine Metabolism, Uracil containing	61833	LC/MS Neg	100001425	1119	245.078	94312	5627-05-04			36108492	30686024	36421304	31098658	34751048	41101240	53853924	66477828	39782792	41962432	51017456	55756624
113	5-(galactosylhydroxy)-L-lysine	Amino Acid	Lysine Metabolism	43582	LC/MS Pos Early	100002462	2755	325.161	123986	32448-36-5			3.73916e+06	2683237	4198364	2554445	2660908	2930689	5865144	5884003	4971417	4.09166e+06	4.05252e+06	4676915
4235	5-aminolevulinate	Cofactors and Vitamins	Hemoglobin and Porphyrin Metabolism	2290	LC/MS Pos Early	1306	2049	132.065	137	5451-09-02	C00430	HMDB01149	17552584	13472326	15806035	13595152	13776261	13468193	23463000	26333108	20308644	19363800	18413212	20354380
129	5-aminovalerate	Amino Acid	Lysine Metabolism	18319	LC/MS Pos Early	100000454	2220	118.086	138	660-88-8	C00431	HMDB03355	108559744	132465192	86220584	76407424	63676596	30483266	70195792	77193120	64343984	57333416	60831116	64682856
1795	5-dodecenoylcarnitine (C12:1)	Lipid	Fatty Acid Metabolism (Acyl Carnitine, Monounsaturated)	61769	LC/MS Pos Late	100016069	1135	342.264				HMDB13326	238117	241751	267269	332404	311463	360693	319235	361800	375023	298707	431009	277518
5834	5-hydroxy-2-methylpyridine sulfate	Xenobiotics	Chemical	63230	LC/MS Neg	100020973	2074	188.002					5913765	4872661	8362991	5001728	6110588	6.81197e+06	6374050	6532212	4848853	4814057	4736832	4304685
1901	5-hydroxyhexanoate	Lipid	Fatty Acid, Monohydroxy	31938	LC/MS Neg	100001148	1267	131.071	170748	44843-89-2		HMDB00525	16628271	14334256	16748526	11132897	12270043	18986932	23192346	12630442	13570920	13408926	15224848	15972379
295	5-hydroxyindole glucuronide	Amino Acid	Tryptophan Metabolism	63253	LC/MS Neg	100020511	1504	308.078					444153	311422	308125	157197	214662	262516
274	5-hydroxyindoleacetate	Amino Acid	Tryptophan Metabolism	437	LC/MS Neg	71	1510.2	190.051	1826	54-16-0	C05635	HMDB00763	4910991	3.86869e+06	4658470	4.00689e+06	3923474	5487612	7822629	8231924	4966923	5949256	5302916	7113896
112	5-hydroxylysine	Amino Acid	Lysine Metabolism	15685	LC/MS Pos Early	100000054	2790	163.108	1029	13204-98-3	C16741	HMDB00450	1708460	1553725	2380499	667920	638729	582024	1558724	1244054	2969557	1183149	1.37317e+06	946437
210	5-hydroxymethyl-2-furoic acid	Amino Acid	Tyrosine Metabolism	42040	LC/MS Neg	100003954	962	141.019	80642	6338-41-6	C20448	HMDB02432	2311945	1979622	2433292	1123020	1794256	2058285	3716568	3347868	2151871	2359785	2629413	2865156
4108	5-methyl-2'-deoxycytidine	Nucleotide	Pyrimidine Metabolism, Cytidine containing	38159	LC/MS Neg	100002300	1781	240.099	440055	838-07-3	C03592	HMDB02224	561875	652697	469296	444614	482856	656770	933255	1414526	1240109	1144156	1949032	792254
4102	5-methylcytosine	Nucleotide	Pyrimidine Metabolism, Cytidine containing	21106	LC/MS Pos Early	1049	2195	126.066	65040	58366-64-6	C02376	HMDB02894	7630719	6536248	7.95205e+06	5827295	6106312	6704726	8524620	9979935	8437765	7.38553e+06	7.77852e+06	7.48472e+06
507	5-methylthioadenosine (MTA)	Amino Acid	Polyamine Metabolism	1419	LC/MS Pos Early	212	2752	298.097	439176	2457-80-9	C00170	HMDB01173	15754890	12477663	20423424	10979326	15472724	18700056	33157620	40682808	22831408	17190248	20170822	20382314
402	5-methylthioribose	Amino Acid	Methionine, Cysteine, SAM and Taurine Metabolism	62100	LC/MS Pos Early	100002103	790	181.053	494	23656-67-9		HMDB01087	4943497	4111534	4564970	4221293	4591819	5765346	8512242	9472564	6207693	5601240	5350205	6877873
4070	5-methyluridine (ribothymidine)	Nucleotide	Pyrimidine Metabolism, Uracil containing	35136	LC/MS Neg	100001446	1778.1	257.078	445408	1463-10-1		HMDB00884	234704	806330		386777	94839	97509			240806	147528	255367
530	5-oxoproline	Amino Acid	Glutathione Metabolism	1494	LC/MS Neg	1021	738.5	128.035	7405	98-79-3	C01879	HMDB00267	134760528	105083440	120171584	102818192	109199712	111205472	111776800	130798048	117010528	121166016	144462080	126818512
5811	5-sulfooxy-3,4-dihydro-1H-quinolin-2-one	Xenobiotics	Chemical	48456	LC/MS Neg	100006261	2023	242.013					9740442	8755772	1647482	13541270	9650573	16816380
5817	6-hydroxyindole sulfate	Xenobiotics	Chemical	48698	LC/MS Neg	100006260	2498	212.002	122198196				7228391	10967958	4859821	16446674	4229180	5649473
126	6-oxopiperidine-2-carboxylate	Amino Acid	Lysine Metabolism	43231	LC/MS Neg	100004499	965	142.051	3014237	34622-39-4		HMDB61705	15650558	13212478	18474764	11076241	13317139	13811866	25816588	21817560	16426293	17234132	16545762	18102720
4033	7-methylguanine	Nucleotide	Purine Metabolism, Guanine containing	35114	LC/MS Neg	100001456	1729.7	164.058	11361	578-76-7	C02242	HMDB00897	10432526	8598575	11206962	8443046	9278560	11310128	20089260	21936240	13545926	15713644	15050536	17319438
4036	7-methylguanosine	Nucleotide	Purine Metabolism, Guanine containing	31580	LC/MS Pos Early	100001118	2214	298.115	135445750	20241-86-4	C20674				157180		879155	1488864	4153188	6793610	3.93458e+06	3780967	3818801	3848438
1748	8-hydroxyoctanoylglycine	Lipid	Fatty Acid Metabolism (Acyl Glycine)	61797	LC/MS Neg	100019876	2455	216.124					274268	989507	281243	1127713	1521220	2212243	2478285	9698085	8240139	5.7162e+06	5.98466e+06	3213940
1758	acetylcarnitine (C2)	Lipid	Fatty Acid Metabolism (Acyl Carnitine, Short Chain)	32198	LC/MS Pos Early	100000802	2282	204.123	1	5080-50-2	C02571	HMDB00201	25614328	38702808	28591740	25059050	39280576	40196744	120787960	117443584	106436376	43499260	69722456	71218344
502	acisoga	Amino Acid	Polyamine Metabolism	43258	LC/MS Pos Early	100004541	1813	185.129	129397	106692-36-8			198511	256034	187024	336018	403585	413250	848712	753898	661122	747487	684080	745075
1371	aconitate [cis or trans]	Energy	TCA Cycle	46173	LC/MS Neg	100001359	580	173.009					1909864192	1708076800	1906607104	1716888576	1835989504	2249288960	2535930880	2723982336	2334512384	2176642560	2223203072	2514391296
3994	adenine	Nucleotide	Purine Metabolism, Adenine containing	554	LC/MS Pos Early	880	2221	136.062	190	73-24-5	C00147	HMDB00034	4.10942e+06	13281585	2.00835e+06	23362300	3522047	2685718	6474290	7.22159e+06	9507107	3426518	20462146	1997936
3993	adenosine	Nucleotide	Purine Metabolism, Adenine containing	555	LC/MS Pos Early	798	2169	268.104	60961	58-61-7	C00212	HMDB00050	1000684	641989	233331	2284111	115675	246171	625501	982295	990560	526392	723454	660283
3989	adenosine 3',5'-cyclic monophosphate (cAMP)	Nucleotide	Purine Metabolism, Adenine containing	2831	LC/MS Neg	207	1952.2	328.045	6076	60-92-4	C00575	HMDB00058	6855104	6157429	7085878	5446564	7903850	8480216	12669389	14499774	8360929	10016292	10021659	11941106
3986	AMP	Nucleotide	Purine Metabolism, Adenine containing	32342	LC/MS Pos Early	209	1013	348.07	6083	149022-20-8	C00020	HMDB00045							429622	679336	634341	898090	1422528	391836
3990	adenosine-2',3'-cyclic monophosphate	Nucleotide	Purine Metabolism, Adenine containing	37467	LC/MS Neg	72	1793	328.045	2024	37063-35-7	C02353	HMDB11616						164485	249987	673557	90522	450092	688599	184727
1588	adipate	Lipid	Fatty Acid, Dicarboxylate	21134	LC/MS Polar	100000863	3000	145.051	196	124-04-9	C06104	HMDB00448	11064990	10273024	16935740	9834967	10729959	12748133	27855590	32829180	17394192	15294183	15463316	23474818
1817	adipoylcarnitine (C6-DC)	Lipid	Fatty Acid Metabolism (Acyl Carnitine, Dicarboxylate)	52988	LC/MS Pos Early	100006614	2570	290.16	71296139			HMDB61677	8867821	8170198	11021153	6203989	8347298	9719640	19165814	24215884	21979076	12168027	12665048	16093287
486	agmatine	Amino Acid	Polyamine Metabolism	15496	LC/MS Pos Early	100000103	3057	131.129	199	2482-00-0	C00179	HMDB01432	380444	471686	372777	232911	390874	473242	1130963	1549908	1755219	1248702	1991953	951203
28	alanine	Amino Acid	Alanine and Aspartate Metabolism	1126	LC/MS Pos Early	811	1700	90.055	5950	56-41-7	C00041	HMDB00161	87630680	151062112	85673336	83528576	52505512	47044044	52452132	69606184	115343944	74732920	128214368	41065624
613	alanylleucine	Peptide	Dipeptide	37093	LC/MS Pos Early	100001890	3055	203.139	259583	1638-60-4		HMDB28691	563304	2137055	661381	911749	576761	1016306	2747082	3386847	6693405	4.1892e+06	8710144	2.07923e+06
3981	allantoic acid	Nucleotide	Purine Metabolism, (Hypo)Xanthine/Inosine containing	33434	LC/MS Polar	218	2960	175.047	203	99-16-1	C00499	HMDB01209	25443360	9759365	18887084	16404849	7242649	8439534	7452190	7320043	6383685	7039619	7213973	7618901
3980	allantoin	Nucleotide	Purine Metabolism, (Hypo)Xanthine/Inosine containing	1107	LC/MS Polar	1002	1672	157.037	204	97-59-6	C02350	HMDB00462	479632288	520987808	516263872	442946528	476878528	544360448	792724864	888923520	585138688	695201920	641862272	701722112
18	allo-threonine	Amino Acid	Glycine, Serine and Threonine Metabolism	15142	LC/MS Polar	100000272	2511.1	118.051	99289	28954-12-3	C05519	HMDB04041	404701	340836	745689		364992	805938	613371	1347078	585747	686421	456731	804562
4207	alpha-CEHC glucuronide*	Cofactors and Vitamins	Tocopherol Metabolism	39346	LC/MS Neg	100003101	2616	453.177	134819285	477200-36-5			426622	406955	390967	431278	523803	662273	960931	1337784	1129862	877519	986795	895039
4209	alpha-CEHC glycine*	Cofactors and Vitamins	Tocopherol Metabolism	62281	LC/MS Neg	100005974	4076	334.166					960668	670553	1131572	603353	900548	1089929	253908	31387				375233
4208	alpha-CEHC sulfate	Cofactors and Vitamins	Tocopherol Metabolism	47666	LC/MS Neg	100005972	3090	357.101					1184317	1044651	1335016	783434	1390503	1237644	2343277	1900422	1759883	1753173	1522127	1906207
4210	alpha-CEHC taurine*	Cofactors and Vitamins	Tocopherol Metabolism	62283	LC/MS Neg	100005975	4117	384.149					145329	141708	106045	65405	83204	146597	67878					74491
311	alpha-hydroxyisocaproate	Amino Acid	Leucine, Isoleucine and Valine Metabolism	22132	LC/MS Neg	100000706	1840	131.071	83697	10303-64-7	C03264	HMDB00746	42677096	17365720	17717732	13135993	12389057	10501598	1770879	8690202	7716728	31941570	1.67715e+06	83532472
379	alpha-hydroxyisovalerate	Amino Acid	Leucine, Isoleucine and Valine Metabolism	33937	LC/MS Neg	100001300	1126	117.056	99823	600-37-3		HMDB00407	9434976	7.00287e+06	4854314	5731830	4523761	4275434	4499965	4313744	7474143	6396387	3775033	9847447
44	alpha-ketoglutaramate*	Amino Acid	Glutamate Metabolism	62101	LC/MS Polar	100002397	1916	144.03	48	18465-19-5			123536400	130078960	141760096	114775088	109797312	143003344	79013888	44506476	110551400	100084344	95250320	99838808
1375	alpha-ketoglutarate	Energy	TCA Cycle	528	LC/MS Polar	93	2700	145.014	51	305-72-6;328-50-7;22202-68-2	C00026	HMDB00208	417954880	159193920	386275424	108969176	29213440	55062160	292379584	466836000	282884768	89254608	84433296	123404872
3316	alpha-muricholate	Lipid	Primary Bile Acid Metabolism	34092	LC/MS Neg	100001280	4765	407.28	3083761	2393-58-0	C17647	HMDB00506	420273	392387	257540	645633	222021	31028					132230
82	anserine	Amino Acid	Histidine Metabolism	15747	LC/MS Pos Early	100000044	2924	241.13	112072	10030-52-1	C01262	HMDB00194	3974993	2624453	5115879	1857255	2047022	3404254	10045425	4534711	2890276	2670146	2518575	3148449
259	anthranilate	Amino Acid	Tryptophan Metabolism	4970	LC/MS Pos Early	1258	2606	138.055	227	118-92-3	C00108	HMDB01123	6133376	5272983	6158807	6049336	5237199	4291254	2997650	3160608	2875284	2595901	2352047	2744331
1205	arabinose	Carbohydrate	Pentose Metabolism	575	LC/MS Polar	828	1804.5	195.051	66308	28697-53-2	C00216	HMDB00646	29997850	36356528	22882192	31671064	23423452	23389264	27793710	18790304	36670420	31612374	34095620	30179076
1213	arabitol/xylitol	Carbohydrate	Pentose Metabolism	48885	LC/MS Polar	100006430	1932.4	151.061					66789748	57534972	62104608	56730500	64530492	66786992	114150144	120821528	110265656	106634792	115905528	110598624
1219	arabonate/xylonate	Carbohydrate	Pentose Metabolism	48255	LC/MS Polar	100006115	2700	165.041					233989312	280120352	235761008	249384448	271520928	317028480	383487584	457714944	351117600	354882656	362431968	375019680
474	argininate*	Amino Acid	Urea cycle; Arginine and Proline Metabolism	57461	LC/MS Pos Early	100002769	2150	176.103	160437	157-07-3		HMDB03148	50002104	59051708	45036700	44492760	59153076	58508564	88540032	97741376	86875464	80232288	72402088	82885456
436	arginine	Amino Acid	Urea cycle; Arginine and Proline Metabolism	1638	LC/MS Pos Early	231	2825	175.119	232	1119-34-2	C00062	HMDB00517	95753856	360519040	74173880	125725528	86043168	81506304	135232832	208913936	465950304	256090432	547325184	99573704
437	argininosuccinate	Amino Acid	Urea cycle; Arginine and Proline Metabolism	15497	LC/MS Pos Early	232	2745	291.13	16950	156637-58-0	C03406	HMDB00052	8622531	10014900	17357872	8037993	11573034	17906230	20688618	20317068	30951432	17039164	18845180	17154474
4185	ascorbate (Vitamin C)	Cofactors and Vitamins	Ascorbate and Aldarate Metabolism	32354	LC/MS Pos Early	233	770	177.039	54670067	134-03-2	C00072	HMDB00044	2689824	981091	1174160	1128428	1312042	1616801	967359	1054016	951851	1110412	1022945	598263
4186	ascorbic acid 2-sulfate	Cofactors and Vitamins	Ascorbate and Aldarate Metabolism	63590	LC/MS Polar	100009329	3042	254.982	86484				8.3833e+06	6666431	7917676	8908170	7273761	10001457	12861196	15569915	9453718	9454290	7350259	12220419
4187	ascorbic acid 3-sulfate*	Cofactors and Vitamins	Ascorbate and Aldarate Metabolism	63687	LC/MS Polar	100020409	2025	254.982	11425365				551725504	580232000	586156736	561855232	623757824	743445760	742734656	866611328	746668416	721894784	746286784	763817152
39	asparagine	Amino Acid	Alanine and Aspartate Metabolism	512	LC/MS Pos Early	917	1225	133.061	6267	70-47-3	C00152	HMDB00168	23692940	39597336	27852512	25834422	28044322	35022440	63594456	92663488	161765808	116886112	208907696	59006784
35	aspartate	Amino Acid	Alanine and Aspartate Metabolism	443	LC/MS Pos Early	234	1165	134.045	5960	56-84-8	C00049	HMDB00191	40462120	72776024	28208738	38538084	22177516	17124080	21610968	34613896	85809928	52363212	99115576	19756728
1602	azelate (C9-DC)	Lipid	Fatty Acid, Dicarboxylate	18362	LC/MS Neg	2029	1276	187.098	2266	123-99-9	C08261	HMDB00784	36281120	39574372	59919768	36333108	42592336	66143872	75605952	74199952	72398800	62352228	74961488	63002332
1826	azeloylcarnitine (C9-DC)	Lipid	Fatty Acid Metabolism (Acyl Carnitine, Dicarboxylate)	52943	LC/MS Pos Early	100006630	3149	332.207						277715	429886		95180	552170	988384	752047	1012843	590119	977345	749833
2976	behenoyl sphingomyelin (d18:1/22:0)*	Lipid	Sphingomyelins	48492	LC/MS Pos Late	100006294	3083	787.669				HMDB12103	317900	448562	322166	282658	390795	383197	458166	743817	1137596	472448	404470	538124
4358	benzene-1,2,3-triol	Xenobiotics	Benzoate Metabolism	38275	LC/MS Neg	100002323	1675	125.024		87-66-1			2617525	4885855	6.63255e+06	2257429	9241103	10537384	1840971	2157615	1790464	2038812	1215675	1645326
4308	benzoate	Xenobiotics	Benzoate Metabolism	15778	LC/MS Neg	100000008	1750	121.029	243	65-85-0	C00180	HMDB01870	37912056	5486897	45472892	13683986	20627682	31508446		1303141	1420222	1718511	1319582	2150500
4085	beta-alanine	Nucleotide	Pyrimidine Metabolism, Uracil containing	55	LC/MS Pos Early	244	1905	90.055	239	56-41-7;107-95-9	C00099	HMDB00056	11611830	10831764	12113507	8735878	8897246	11177196	13659986	14946861	12337185	13597164	11865064	11166511
4618	beta-guanidinopropanoate	Xenobiotics	Food Component/Plant	35101	LC/MS Pos Early	100001411	2145	132.077	67701	353-09-3	C03065	HMDB13222	7.67919e+06	7053527	9150870	7058390	9137365	11229885	13106422	19072340	13033770	11179648	13134680	12448793
327	beta-hydroxyisovalerate	Amino Acid	Leucine, Isoleucine and Valine Metabolism	12129	LC/MS Polar	1442	1149.8	117.056	69362	625-08-1		HMDB00754	3639021	3516128	4769003	4218848	4585124	6418925	2925636	1837147	3606586	4086706	3496539	3439690
328	beta-hydroxyisovaleroylcarnitine	Amino Acid	Leucine, Isoleucine and Valine Metabolism	35433	LC/MS Pos Early	100001594	2584	262.165		99159-87-2			7693715	9047893	7204864	6650555	8590796	8053438	14500067	13326826	10365433	5921971	8757169	9717871
329	beta-hydroxyisovalerylglycine	Amino Acid	Leucine, Isoleucine and Valine Metabolism	54908	LC/MS Neg	100010864	1222	174.077	129651821				9219211	7641791	9383326	6310986	7850312	7594477	39460016	38353120	25664484	27486220	22446992	35349264
3315	beta-muricholate	Lipid	Primary Bile Acid Metabolism	31885	LC/MS Neg	100001066	4794	407.28	5283853	2393-59-1	C17726	HMDB00415	3257624	2242985	2202923	4803492	1108608	597882					242331
6	betaine	Amino Acid	Glycine, Serine and Threonine Metabolism	3141	LC/MS Pos Early	799	1064	118.086	247	107-43-7	C00719	HMDB00043	764353408	1208137472	844447488	900772480	715023808	832565504	1194957696	1334742016	1667098240	1364396544	2389448960	772674240
4590	betonicine	Xenobiotics	Food Component/Plant	38100	LC/MS Pos Early	100002153	1012	160.097	164642	515-25-3	C08269	HMDB29412	6.15235e+06	6.10854e+06	6974771	4618905	6943595	7353044	19459520	17507776	15480064	13546907	16258373	16123077
4226	biopterin	Cofactors and Vitamins	Tetrahydrobiopterin Metabolism	12358	LC/MS Neg	1548	1398	236.079	445040	22150-76-1	C06313	HMDB00468	5720707	4628860	6.57736e+06	5572019	5876016	7629511	10878584	12220093	7667889	9022441	9402223	9714394
4221	biotin	Cofactors and Vitamins	Biotin Metabolism	568	LC/MS Neg	251	1913.1	243.081	171548	58-85-5	C00120	HMDB00030	206271	173524	421153	236153	365634	488375	257353	295792	322130	291985	348939	327541
1414	butyrate/isobutyrate (4:0)	Lipid	Short Chain Fatty Acid	40605	LC/MS Neg	1143	1062	87.0452	264	109-92-6	C00246	HMDB00039	30586062	29007726	32505580	42031260	84949824	18279412	1.25766e+06	962937	1369884	1233744	797642	947601
1691	butyrylcarnitine (C4)	Lipid	Fatty Acid Metabolism (also BCAA Metabolism)	32412	LC/MS Pos Early	100001054	2860	232.154	439829	25576-40-3	C02862	HMDB02013	2.34782e+06	1744403	1752402	1493407	2.04389e+06	2215895	4529335	4208422	2517224	1307274	1776039	2483767
1692	butyrylglycine (C4)	Lipid	Fatty Acid Metabolism (also BCAA Metabolism)	31850	LC/MS Neg	100001151	1470	144.067	88412	20208-73-5		HMDB00808	203830400	205802192	267878400	242559040	290283552	363994016	208507328	247471520	158218592	168316464	145732064	170668032
491	butyrylputrescine/isobutyrylputrescine	Amino Acid	Polyamine Metabolism	64281	LC/MS Pos Early	100021922	2798	159.149					329762	169300	196226	237493	434123
247	C-glycosyltryptophan	Amino Acid	Tryptophan Metabolism	48782	LC/MS Neg	100006379	1777	365.135	10981970	180509-18-6			2054633	1604411	1910403	1514803	1835129	2225942	3715391	4180356	2388416	2774396	2687670	3329116
127	cadaverine	Amino Acid	Lysine Metabolism	15308	LC/MS Pos Early	100000110	3036	103.123	273	462-94-2;1476-39-7	C01672	HMDB02322		312437					3804683	5.74517e+06	16874404	6841925	16120231	4883511
4621	caffeate	Xenobiotics	Food Component/Plant	21177	LC/MS Neg	100000914	1165	179.035	689043	331-39-5	C01197	HMDB01964	40590984	37733344	63136412	24065556	31196942	36500924	24091272	14785450	10160557	21960178	11956932	23772992
4980	caffeic acid sulfate	Xenobiotics	Food Component/Plant	53254	LC/MS Neg	100009337	870	258.992				HMDB41708	313598432	263567712	301317248	271345632	292730304	333153504	444282176	442917600	350685952	375361952	356922112	405894752
1416	caproate (6:0)	Lipid	Medium Chain Fatty Acid	32489	LC/MS Neg	926	2713.7	115.076	8892	142-62-1	C01585	HMDB00535	1924233	706870	1075071	948126	830665	922476	441520	324166	681650	614268		1055226
56	carboxyethyl-GABA	Amino Acid	Glutamate Metabolism	40007	LC/MS Pos Early	100003260	2085	176.092	2572	4386-03-02		HMDB02201	6.63856e+06	9220181	6811634	6621950	9084666	6.59947e+06	14599232	14958229	22015768	14515159	19121300	11974923
1393	carboxysuccinate	Energy	TCA Cycle	63258	LC/MS Polar	100021130	4844	161.009	313489				5277531	5590000	6592068	4932446	4922670	5279813	7031689	10972254	4895837	5066022	5101165	6.91145e+06
1842	carnitine	Lipid	Carnitine Metabolism	15500	LC/MS Pos Early	100000007	1978	162.113	10917	461-05-2	C00318	HMDB00062	215176336	236742272	200278352	149160400	243883440	180127200	624968128	448775712	341007072	198745696	203125328	384016608
79	carnosine	Amino Acid	Histidine Metabolism	1768	LC/MS Pos Early	249	2942	227.114	439224	305-84-0	C00386	HMDB00033	4368642	3743965	5327113	1756359	2403427	4116920	9745652	5350443	3947771	4.02685e+06	4.09267e+06	4526963
227	catechol glucuronide	Amino Acid	Tyrosine Metabolism	53243	LC/MS Neg	100009326	1742	285.062	75124209				34438172	30331854	41674724	29659600	37080432	41961492	310607	229132	149008	192662	273503	291243
4328	catechol sulfate	Xenobiotics	Benzoate Metabolism	35320	LC/MS Neg	100001605	1906	188.986	3083879	4918-96-1		HMDB59724	1332381440	1109200256	1298930816	1077636992	1206044800	1376989312	25400528	28037740	15358887	18786244	21633524	22846128
2095	chiro-inositol	Lipid	Inositol Metabolism	37112	LC/MS Polar	100001859	3191.2	225.062		643-12-9	C19891	HMDB34220	8054007	9686559	4646975		10988892	7987571			8394787
3305	cholate	Lipid	Primary Bile Acid Metabolism	22842	LC/MS Neg	136	5165	407.28	221493	81-25-4	C00695	HMDB00619	283356	430464	403393	319698	354539	249557	75371	70662	93980	635168	1382946	88647
3322	cholate sulfate	Lipid	Primary Bile Acid Metabolism	52973	LC/MS Neg	100006637	4557	243.115					172203	124866	111344	99938	48279
2123	choline	Lipid	Phospholipid Metabolism	15506	LC/MS Pos Early	1256	1961	104.107	305	67-48-1	C00114	HMDB00097	176792288	306353056	184847184	189789104	156270528	163577120	228866480	362387296	352936480	332446048	631719168	180467792
2124	phosphocholine	Lipid	Phospholipid Metabolism	34396	LC/MS Pos Early	267	700	184.073	1014	72556-74-2	C00588	HMDB01565	3.71495e+06	3328543	3172767	3514556	3148324	3369395	7836509	7.19146e+06	4929964	5237290	5946018	6659477
4643	cinnamoylglycine	Xenobiotics	Food Component/Plant	38637	LC/MS Neg	100002253	3127	204.067	709625	16534-24-0		HMDB11621	8270248	6660665	9029274	6076849	7.64954e+06	8863369	11641588	11210439	7360403	7345023	6517794	9903742
1733	cis-3,4-methyleneheptanoylglycine	Lipid	Fatty Acid Metabolism (Acyl Glycine)	64386	LC/MS Neg	100021992	3731	198.114					140798080	124218368	142930048	144809904	146588384	185853504	265098160	262850688	188553984	203350464	192272720	177598352
1370	cis-aconitate	Energy	TCA Cycle	52304	LC/MS Pos Early	1829	864	192.05	643757	585-84-2	C00417	HMDB00072	44262900	32579254	37549156	36347328	41040352	49093624	31379226	32086530	30285504	28233804	32175192	41549332
75	cis-urocanate	Amino Acid	Histidine Metabolism	40410	LC/MS Pos Early	100003425	2406	139.05	1549103	7699-35-6		HMDB34174	1955500	2.5733e+06	1669314	1943469	1836979	1464774	1911163	3609307	1758064	1852996	1994319	4301782
1390	citraconate/glutaconate	Energy	TCA Cycle	47076	LC/MS Polar	100006438	2600	129.019					3901968	4766893	5090429	4325570	5642728	6889549	17357092	26181828	9969284	11478622	11364197	14864811
1369	citrate	Energy	TCA Cycle	1564	LC/MS Neg	1124	582	191.02	311	77-92-9	C00158	HMDB00094	4973057536	3285595136	5353760256	3185478144	2833222144	4625025536	4659720192	2509668608	2494110464	3371528448	1844527488	2674645760
445	citrulline	Amino Acid	Urea cycle; Arginine and Proline Metabolism	2132	LC/MS Pos Early	391	1520	176.103	9750	372-75-8	C00327	HMDB00904	22959860	37218144	24820168	30515300	11808585	11648397	22817122	16527161	26780500	21875680	28284216	18396948
480	creatine	Amino Acid	Creatine Metabolism	27718	LC/MS Pos Early	1221	1947	132.077	586	57-00-1	C00300	HMDB00064	965919296	966169856	1503446784	752629376	1593744512	1646137216	2627166464	3237198080	2576926464	1957725312	2252368896	2524127488
481	creatinine	Amino Acid	Creatine Metabolism	513	LC/MS Pos Early	275	2055	114.066	588	60-27-5	C00791	HMDB00562	681132224	584780416	640895552	538312896	639182464	692494080	1160152704	1362928512	965155456	928827456	866466688	1033290496
529	cys-gly, oxidized	Amino Acid	Glutathione Metabolism	18368	LC/MS Pos Early	1224	2947	355.074	333293	7729-20-6			3.22825e+06	4035868	4.09452e+06	3360995	3564693	4979711	5.31432e+06	2912451	3048617	3789850	3439205	3.38636e+06
408	cystathionine	Amino Acid	Methionine, Cysteine, SAM and Taurine Metabolism	15705	LC/MS Pos Early	310	2270	223.075	439258	535-34-2	C02291	HMDB00099	9875463	8014314	14331546	5384859	7791009	8546038	18887764	12228156	12343205	9009548	7.24231e+06	11081507
410	cysteine	Amino Acid	Methionine, Cysteine, SAM and Taurine Metabolism	1868	LC/MS Pos Early	800	1475	122.027	5862	52-90-4;56-89-3	C00097	HMDB00574	20495616	17119810	22497090	13345638	14618592	16491888	24008764	21262584	21273312	17647606	16199951	16019162
416	cysteine s-sulfate	Amino Acid	Methionine, Cysteine, SAM and Taurine Metabolism	22176	LC/MS Polar	100000808	2273	199.969	115015	1637-71-4	C05824	HMDB00731	5836460	6681167	8260856	4972420	6190823	7586671	17885020	30560296	22988500	13081891	17229320	13456289
423	cysteine sulfinic acid	Amino Acid	Methionine, Cysteine, SAM and Taurine Metabolism	37443	LC/MS Pos Early	100002113	597	154.017	109	207121-48-0	C00606	HMDB00996				96960	95919	172160		168100	188774	216677		145096
524	cysteine-glutathione disulfide	Amino Acid	Glutathione Metabolism	35159	LC/MS Pos Early	100001437	2465	427.095	4247235	13081-14-6		HMDB00656	672818	826788	685736	625372	891795	1514670	1.22903e+06	866495	919641	1057309	838943	1024706
527	cysteinylglycine	Amino Acid	Glutathione Metabolism	35637	LC/MS Pos Early	278	2132	179.048	439498	19246-18-5	C01419	HMDB00078	12154626	8201282	19602888	6493925	8858531	9316939	15344765	8345863	6458430	6688240	6662773	6686773
528	cysteinylglycine disulfide*	Amino Acid	Glutathione Metabolism	62103	LC/MS Pos Early	100002466	2547	298.053		70555-24-7		HMDB00709	17488214	16730875	23164684	14117377	16080425	22844308	31303036	19083252	17795012	17603382	15662605	18525146
417	cystine	Amino Acid	Methionine, Cysteine, SAM and Taurine Metabolism	56	LC/MS Pos Early	279	2000	241.031	67678	56-89-3	C00491	HMDB00192	5582057	6901453	5746436	7385685	4832929	8967013	11378166	5050635	10216755	10242260	3424089	7.32947e+06
4096	cytidine	Nucleotide	Pyrimidine Metabolism, Cytidine containing	514	LC/MS Neg	827	1325	242.078	6175	65-46-3	C00475	HMDB00089	673573	4.1195e+06	859717	1851062	926601	865589	1235114	3999564	7444843	3860944	14545169	967065
4097	cytosine	Nucleotide	Pyrimidine Metabolism, Cytidine containing	573	LC/MS Pos Early	881	2060	112.05	597	71-30-7	C00380	HMDB00630	8949791	8967496	10153947	8511035	8488035	9393419	15065140	15200153	13509853	13593380	14030471	13977183
4660	daidzein	Xenobiotics	Food Component/Plant	32453	LC/MS Neg	100001219	3566	253.051	5281708	486-66-8	C10208	HMDB03312	108278232	69977400	67127832	87938912	29186594	15185186	18545160	17687992	14260744	11294382	17485490	16772381
4661	daidzein 7-O-glucuronide	Xenobiotics	Food Component/Plant	62070	LC/MS Neg	100020206	2580	429.083	11316354			HMDB41718	20901224	19973268	33460088	16556429	32543758	40675640	67831456	60754712	37183368	48133680	46756940	61997764
4907	daidzein sulfate (1)	Xenobiotics	Food Component/Plant	48727	LC/MS Neg	100006362	2843	333.007					10271886	8174983	11074832	9538892	7518324	9534498	13195720	13372785	11659197	11651688	11928239	13422108
4902	daidzein sulfate (2)	Xenobiotics	Food Component/Plant	48728	LC/MS Neg	100006363	3330	333.008					343042688	331818400	373872000	304803360	366733952	469695520	615635584	619102272	438918848	532714624	486140832	580879616
1605	decadienedioic acid (C10:2-DC)	Lipid	Fatty Acid, Dicarboxylate	63685	LC/MS Neg	100021711	1328	197.082					2496155	2652199	7073106		4127002		5057740	4820396	5294535	5861488	5315336	3832115
4188	dehydroascorbate	Cofactors and Vitamins	Ascorbate and Aldarate Metabolism	1659	LC/MS Neg	301	790.7	173.009	440667	490-83-5	C05422	HMDB01264	10550402	15106516	11943833	9357710	12823543	10800576	18639052	11115949	24261986	15399829	23239204	19287020
1841	deoxycarnitine	Lipid	Carnitine Metabolism	36747	LC/MS Pos Early	100001662	2052	146.118	134	6249-56-5	C01181	HMDB01161	7303400	10273463	5257179	8.12638e+06	6422512	4833440	16944416	20193176	11709274	8771270	11595891	12732017
3330	deoxycholate	Lipid	Secondary Bile Acid Metabolism	1114	LC/MS Neg	302	5294	391.285	222528	83-44-3	C04483	HMDB00626	1327683	140955	805965	1.52463e+06	272709	26820
1339	diacetylchitobiose	Carbohydrate	Aminosugar Metabolism	35158	LC/MS Pos Early	100001492	790	425.177	439544	35061-50-8	C01674	HMDB03556	184674	302570			527495	389945	730831	768197	1207401	1084738	801231	709332
500	diacetylspermidine*	Amino Acid	Polyamine Metabolism	62105	LC/MS Pos Early	100020242	2510	230.186	87485212				3074898	4315916	3341765	2814853	9211484	4295852	1806486	2179227	2076877	2691906	1.5942e+06	2210629
2847	digalactosylglycerol*	Lipid	Galactosyl Glycerolipids	57346	LC/MS Polar	100003065	3952	461.151					185314	336738	211879	214985	299904	289142	1662597	2447841	4.16745e+06	2542785	3227881	1667741
4227	dihydrobiopterin	Cofactors and Vitamins	Tetrahydrobiopterin Metabolism	35129	LC/MS Neg	100001506	1552	194.068	1879	6779-87-9	C00268	HMDB00038	3459371	2933721	3752988	2352138	3.05608e+06	3736441	1968796	1077512	1844406	2209386	1768562	2539153
4624	dihydrocaffeate sulfate (2)	Xenobiotics	Food Component/Plant	62524	LC/MS Neg	100020822	930	261.007					94818416	90145264	149234816	72148392	207604944	914468800	13601642	12032567	8375693	10656616	8807962	12579899
4668	dihydroferulate	Xenobiotics	Food Component/Plant	40481	LC/MS Neg	100003432	1928	195.066	14340	1135-23-5			11515514	7697341	20187600	6210026	2811901	4628436	3737758	4011780	2379923	1962408	2119834	2286280
4669	dihydroferulic acid sulfate	Xenobiotics	Food Component/Plant	62857	LC/MS Polar	100020272	1520	275.023	187489			HMDB41724	35961252	26532756	38552944	27745532	32994460	32262442	37665560	41367756	27938656	28792572	28085764	32923046
4052	dihydroorotate	Nucleotide	Pyrimidine Metabolism, Orotate containing	601	LC/MS Polar	923	1910	157.025	648	155-54-4	C00337	HMDB03349	5972871	4015457	5278581	4424134	4737383	4226577	7199460	8660779	5830937	6994266	6612675	6.18444e+06
4964	DIMBOA	Xenobiotics	Food Component/Plant	57786	LC/MS Neg	100003884	2165	210.041	2358	15893-52-4	C04720		5.76818e+06	4932513	7212794	3838451	5634029	7582221	6289838	5450223	3997337	5236546	4413941	5049934
451	dimethylarginine (ADMA + SDMA)	Amino Acid	Urea cycle; Arginine and Proline Metabolism	36808	LC/MS Pos Early	100001810	2850	203.15	123831	102783-24-4	C03626	HMDB01539	403611552	377750048	421466528	347078400	396092352	463570016	696920768	736643328	685363648	588284416	632870208	588213888
5	dimethylglycine	Amino Acid	Glycine, Serine and Threonine Metabolism	5086	LC/MS Pos Early	806	1104	104.071	673	1118-68-9	C01026	HMDB00092	262452368	223797536	281833376	182796160	199003312	190133712	261440384	223310432	211983296	226428512	141757584	210678544
478	dimethylguanidino valeric acid (DMGV)*	Amino Acid	Urea cycle; Arginine and Proline Metabolism	62783	LC/MS Pos Early	100020866	1891	202.119					76884336	80471360	77545456	70346352	73807408	86369848	124568920	128998088	112760584	132520272	111677904	120571808
1580	dimethylmalonic acid	Lipid	Fatty Acid, Dicarboxylate	42978	LC/MS Polar	100004251	2702	131.035	11686	595-46-0		HMDB02001	1543198	1.65859e+06	1.68351e+06	1.45279e+06	1484679	1507393	2673903	3344212	1.54395e+06	1663643	1.67599e+06	2237970
185	dopamine	Amino Acid	Tyrosine Metabolism	12130	LC/MS Pos Early	1748	2385	154.086	681	62-31-7	C03758	HMDB00073	4362880	3376167	3038293	2445770	5.33978e+06	4477758	5262774	4829987	3529910	4750629	2970882	5715724
214	dopamine 3-O-sulfate	Amino Acid	Tyrosine Metabolism	48407	LC/MS Neg	100006361	1556.2	232.029	122136		C13690	HMDB06275	7548953	7670330	7121447	6990004	7143940	8.16897e+06	8181242	7.96818e+06	7974512	9262821	7.69256e+06	8.00559e+06
213	dopamine 4-sulfate	Amino Acid	Tyrosine Metabolism	48406	LC/MS Neg	100006360	1511	232.029	123932		C13691	HMDB04148	1969278	2973025	1.80398e+06	2842545	1738469	2718211	1.82603e+06	1521227	2242511	2478150	1525659	1755012
5745	ectoine	Xenobiotics	Chemical	35651	LC/MS Pos Early	100001635	1980	143.082	126041	96702-03-3	C06231		3.70302e+06	2943101	3405250	3019421	3.53924e+06	3949646	5394971	4748329	3928034	4.19132e+06	2689661	4.1383e+06
4676	enterolactone	Xenobiotics	Food Component/Plant	39626	LC/MS Neg	100003070	4515	297.113	10685477	78473-71-9			1808934	909009	1124627	2269681	995070	63299
4677	enterolactone sulfate	Xenobiotics	Food Component/Plant	64041	LC/MS Neg	100020407	3746	377.07					16558824	9366217	10963751	15988409	6589113	3300112
4679	equol	Xenobiotics	Food Component/Plant	36774	LC/MS Neg	100001725	4565	241.087	91469	531-95-3;94105-90-5	C14131	HMDB02209	37292880	18485448	14630412	30046740	9637983	2555470
4680	equol glucuronide	Xenobiotics	Food Component/Plant	41948	LC/MS Neg	100003895	3215	417.119					91473960	86807424	105161560	80689424	104106448	116483280
4681	equol sulfate	Xenobiotics	Food Component/Plant	40478	LC/MS Neg	100003429	3630	321.044					143160480	112945840	118301736	125498680	106295776	122391928
4682	ergothioneine	Xenobiotics	Food Component/Plant	37459	LC/MS Pos Early	100002154	850	230.096	3032311	58511-63-0	C05570	HMDB03045		253681		212786	292935	770945	748190	576245	941768	930095	515664	688848
4684	erythritol	Xenobiotics	Food Component/Plant	20699	LC/MS Polar	100000846	1491	167.056	222285	149-32-6	C00503	HMDB02994	20083360	18301936	20230320	18203880	18386568	22639660	36183064	40755396	26748338	31819316	30864960	32630844
1361	erythronate*	Carbohydrate	Aminosugar Metabolism	42420	LC/MS Polar	100001320	2186	135.03	2781043	88759-55-1		HMDB00613	1436321792	1444408960	1472064768	1437112064	1510704256	1618636928	1458188928	1623156736	1379387776	1531301888	1533730432	1665099264
4873	ethyl alpha-glucopyranoside	Xenobiotics	Food Component/Plant	63152	LC/MS Neg	100015965	1576	207.087	428040	34625-23-5			38814044	33145512	42515044	26715660	35821360	46387500	62709844	62240864	44084848	46524700	50898148	55013984
5000	ethyl beta-glucopyranoside	Xenobiotics	Food Component/Plant	64131	LC/MS Pos Early	100020377	1100	226.129	121667				3216888	2387093	3452120	2421085	3182961	3.73809e+06	3455239	3462666	3161774	3253944	3135026	3.55222e+06
365	ethylmalonate	Amino Acid	Leucine, Isoleucine and Valine Metabolism	15765	LC/MS Polar	2054	2785	131.035	11756	601-75-2		HMDB00622	99089064	108340704	134913520	115191144	121839240	147646768	145351808	205891040	86616216	87752352	89561752	112491080
4904	eugenol sulfate	Xenobiotics	Food Component/Plant	48715	LC/MS Neg	100006171	3782	243.033	180632	95480-60-7			117744	106851	172226	68298	105344	131518	160168	163926	109460	256345	145776	159532
4688	fagomine	Xenobiotics	Food Component/Plant	63270	LC/MS Pos Early	100003947	1884	148.097	72259	53185-12-9	C10144		3428019	1695536	3073864	1753903	2117110	2127541	2427124	2112840	1839134	1800777	1.63467e+06	2391852
4689	ferulate	Xenobiotics	Food Component/Plant	35630	LC/MS Neg	100001542	1755	193.051	445858	537-98-4	C01494	HMDB00954	13374368	17656076	7287134	13323296	6180879	10030784	8353536	11928922	10752483	6.50137e+06	12461411	4957172
4690	ferulic acid 4-sulfate	Xenobiotics	Food Component/Plant	47114	LC/MS Neg	100005389	1200	273.007	6305574	86321-29-1		HMDB29200	883724032	682955200	927547712	623569216	939138304	840832512	1349643776	1211575296	1180695808	1227424256	1214623360	1174441728
4691	ferulylglycine (1)	Xenobiotics	Food Component/Plant	54936	LC/MS Neg	100010912	2239	250.072					82086544	49738396	88982136	43140280	82206320	76175040	123866832	128418816	67366496	84977856	96097712	123372088
4692	ferulylglycine (2)	Xenobiotics	Food Component/Plant	54937	LC/MS Neg	100010913	2172	250.072					15155303	13462323	20085848	14431348	16881712	13730202	24122586	23342032	16163752	23345838	23493624	40911444
4172	FMN	Cofactors and Vitamins	Riboflavin Metabolism	15797	LC/MS Neg	100000251	2390	455.097	710	130-40-5	C00061	HMDB01520							107189	211050
77	formiminoglutamate	Amino Acid	Histidine Metabolism	43493	LC/MS Pos Early	100002500	1880	175.071	439233	816-90-0	C00439	HMDB00854	35336708	37893864	54752488	25311916	39898616	52173240	60893328	69342512	85581160	58932368	54840952	55157164
1279	fructose	Carbohydrate	Fructose, Mannose and Galactose Metabolism	48195	LC/MS Polar	878	2065	225.062	5984	57-48-7	C00095	HMDB00660	50868592	78367024	46930524	75981952	69263320	79585272	51939192	49642868	91407792	79094408	129971480	40789852
114	fructosyllysine	Amino Acid	Lysine Metabolism	46227	LC/MS Pos Early	100005373	2784	309.166	123708	21291-40-7			470463616	508362400	596885824	453775200	551277824	582779712	1555410560	1507710976	1698591104	1186458880	1211272576	1315537664
4700	fucitol	Xenobiotics	Food Component/Plant	38313	LC/MS Neg	100002455	816.1	165.077	3429	13074-06-1			595536	833553	1190780	878738	1075359	1518676	2829934	3256078	2190095	2250709	2263316	2314228
1330	fucose	Carbohydrate	Aminosugar Metabolism	15587	LC/MS Polar	918	1626.4	209.067	17106	2438-80-4	C01018	HMDB00174	42625384	34048816	43760840	31732816	33837544	41223792	54600152	54684768	44358744	43847824	37538504	49979368
1379	fumarate	Energy	TCA Cycle	1643	LC/MS Polar	330	3084	115.004	444972	100-17-8	C00122	HMDB00134	279547	557731	539839	3930943	229947	603600	23744410	13765777	11933786	1752257	12056328	277887
4938	furaneol sulfate	Xenobiotics	Food Component/Plant	54795	LC/MS Neg	100009328	1900	206.997					2217469	2188790	2170487	2101669	2008943	2652035	2688618	2648873	2002987	2113181	2125539	2129483
4703	galactarate (mucic acid)	Xenobiotics	Food Component/Plant	20881	LC/MS Polar	100000881	3950	209.03	3037071;3037582	526-99-8	C00879	HMDB00639	211222	352212	315128	225664	264897	339563	869380	1169925	323727	249454		336149
1295	galactitol (dulcitol)	Carbohydrate	Fructose, Mannose and Galactose Metabolism	1117	LC/MS Polar	1003	2360	181.072	11850	608-66-2	C01697	HMDB00107
1305	galactonate	Carbohydrate	Fructose, Mannose and Galactose Metabolism	27719	LC/MS Polar	100001026	3085	195.051	128869	299-28-5	C00880	HMDB00565	122943328	149328800	157424064	179806016	172867568	146237888	245475136	293849184	238247568	332315360	275518464	254283424
2846	galactosylglycerol	Lipid	Galactosyl Glycerolipids	57345	LC/MS Neg	100003064	795	253.093	16048618	16232-91-0	C05401	HMDB06790	5583519	5347192	6.92591e+06	734693	7988695	12310090	25889036	27434248	26139776	23565060	19935798	25975298
4704	galacturonate	Xenobiotics	Food Component/Plant	20758	LC/MS Polar	100000873	3527.2	193.035	84740	91510-62-2	C08348	HMDB02545		1732812	870780	1609644	1086890	1492077	1374012	798144	1443961	1883813	2260094	1458018
4206	gamma-CEHC glucuronide*	Cofactors and Vitamins	Tocopherol Metabolism	42381	LC/MS Neg	100004243	2500	439.161					840610	784473	1678581	819085	1093472	1507768	355119	356740	401634	460773	402555	382948
4217	gamma-CEHC glycine*	Cofactors and Vitamins	Tocopherol Metabolism	62284	LC/MS Neg	100020481	3900	320.15					5923380	4509073	4414338	4787244	5118550	5975891	284719	401070	200850	270044	273199	287911
4216	gamma-CEHC sulfate	Cofactors and Vitamins	Tocopherol Metabolism	62280	LC/MS Neg	100020480	2850	343.086					63924	113751	95775	79123	81684	187371
590	gamma-glutamyl-alpha-lysine	Peptide	Gamma-glutamyl Amino Acid	55015	LC/MS Pos Early	100010901	2784	276.155	65254				1077090	1764636	1689947	1283198	1861440	3823728	4477274	3.92905e+06	7169077	3548895	5178823	2422029
591	gamma-glutamyl-epsilon-lysine	Peptide	Gamma-glutamyl Amino Acid	33934	LC/MS Pos Early	100001262	2725	276.155	7015685	17105-15-6		HMDB03869	2867207	3240330	5465389	2941636	3589068	6739518	4896664	8565640	8802791	3628919	8858918	7384610
585	gamma-glutamylglutamine	Peptide	Gamma-glutamyl Amino Acid	2730	LC/MS Pos Early	1140	1430	276.119	150914	10148-81-9	C05283	HMDB11738	916272	1327693	734664	810040	594962	733723	1717063	1394401	1875157	1909197	1880636	1305063
586	gamma-glutamylglycine	Peptide	Gamma-glutamyl Amino Acid	33949	LC/MS Pos Early	100001294	1535	205.082	165527	1948-29-4		HMDB11667	787015	1459580	607457	621928			1422531	2400657	4121091	3.4007e+06	3060001	2141427
587	gamma-glutamylhistidine	Peptide	Gamma-glutamyl Amino Acid	18245	LC/MS Pos Early	1235	2740	285.119	7017195	37460-15-4			122323	377082	279969	293402	319253	598115	578879	488595	1237270	871860	1354804	336860
588	gamma-glutamylisoleucine*	Peptide	Gamma-glutamyl Amino Acid	34456	LC/MS Pos Early	100001485	2940	261.144	14253342			HMDB11170	1114877	1542690	1754497	1483743	2305949	4685205	3406941	2712824	6404147	4002796	5287110	2897245
589	gamma-glutamylleucine	Peptide	Gamma-glutamyl Amino Acid	18369	LC/MS Pos Early	1268	2991	261.144	151023	2566-39-4		HMDB11171	825994	1496222	866508	1075701	966048	1404133	1.51214e+06	1.40899e+06	2733621	1.80909e+06	2808740	1203831
592	gamma-glutamylmethionine	Peptide	Gamma-glutamyl Amino Acid	44872	LC/MS Pos Early	100001313	2640	279.101	7009567	17663-87-5		HMDB29155	1834258	2320331	2186564	1481725	1899386	2193774	3534288	3467144	3488982	2552408	3436672	2471389
593	gamma-glutamylphenylalanine	Peptide	Gamma-glutamyl Amino Acid	33422	LC/MS Pos Early	100000491	2992	295.129	111299	7432-24-8		HMDB00594	729484	1746639	928587	848580	882769	1.03757e+06	1635812	4941794	6286753	3.84216e+06	13381259	1239131
594	gamma-glutamylthreonine	Peptide	Gamma-glutamyl Amino Acid	33364	LC/MS Pos Early	100001314	1750	249.108	76078708	5652-48-2		HMDB29159	1808637	1845457	2905877	2148573	3611569	6290313	6900210	5926737	8849666	6.33643e+06	6.4516e+06	4867696
597	gamma-glutamylvaline	Peptide	Gamma-glutamyl Amino Acid	43829	LC/MS Pos Early	100001126	2700	247.129	7015683	2746-34-1		HMDB11172	7036787	8401665	11041468	9794193	15298758	23946016	23815776	18004252	32968940	24092058	31568184	17668648
4498	genistein	Xenobiotics	Food Component/Plant	32448	LC/MS Neg	100001221	3754	269.046	5280961	446-72-0	C06563	HMDB03217	99263264	76968688	56838284	92289112	47462724	17092998	10213185	8919914	8681816	6851526	10053266	11101921
4499	genistein glucuronide*	Xenobiotics	Food Component/Plant	62063	LC/MS Neg	100020216	2895	445.078					18978116	16927992	34110460	12434992	42346592	56644296	69291968	60943964	42522816	54217156	50267084	64518848
4663	genistein sulfate*	Xenobiotics	Food Component/Plant	62061	LC/MS Neg	100020207	3616	349.002					69549736	72903648	83060256	67396800	98893568	117959296	155531488	155954176	127889280	146257008	126453448	157076256
209	gentisate	Amino Acid	Tyrosine Metabolism	18280	LC/MS Neg	100000447	1459.8	153.019	3469	490-79-9	C00628	HMDB00152	15455737	12210090	15339735	11381789	12464321	13508720	1463409	1249049	767534	1096345	937805	1396751
5810	gentisic acid-5-glucoside	Xenobiotics	Chemical	48729	LC/MS Neg	100006372	1434	315.072	10914066	1820-89-9			11733166	10124072	11488514	9177169	10600671	11719323	15777561	15083818	12386995	13583150	13109119	14850457
4184	glucarate (saccharate)	Cofactors and Vitamins	Ascorbate and Aldarate Metabolism	1476	LC/MS Polar	1020	3850	209.03	33037	5793-88-4	C00818	HMDB00663		385913	330684				993749	2385402				624371
4595	gluconate	Xenobiotics	Food Component/Plant	587	LC/MS Polar	338	2922	195.051	10690	527-07-1	C00257	HMDB00625	113223224	192747488	165523232	117625032	106647088	273248448	108289792	104210096	132008400	238285200	150425136	167204416
1159	glucose	Carbohydrate	Glycolysis, Gluconeogenesis, and Pyruvate Metabolism	48152	LC/MS Polar	572	2342	225.062	5793	50-99-7	C00031	HMDB00122	7948824064	8102035456	7588387840	8384266752	8128057344	7851806720	6081268736	3220305152	7231747072	7883570688	7338054144	6681061376
1337	glucuronate	Carbohydrate	Aminosugar Metabolism	15443	LC/MS Polar	100000257	3233.3	193.035	444791	207300-70-7	C00191	HMDB00127	79753688	93436552	74376208	100087672	115646096	93983600	46940536	41884436	78714248	70030736	58173576	63476916
5888	glucuronide of C10H14O2 (4)*	Partially Characterized Molecules	Partially Characterized Molecules	61896	LC/MS Neg	100020022	4030	341.124					3562565	3078356	3934978	3.37348e+06	3433798	5185314	5185664	4806698	4615329	5055173	4699936	4685946
5902	glucuronide of C10H18O2 (11)*	Partially Characterized Molecules	Partially Characterized Molecules	61891	LC/MS Neg	100020018	4680	345.156					1.81975e+06	2013658	3.41062e+06	2197300	2858080	5497937	3423180	3089279	4.13699e+06	4.10028e+06	4510277	3.17168e+06
5903	glucuronide of C10H18O2 (12)*	Partially Characterized Molecules	Partially Characterized Molecules	61892	LC/MS Neg	100020019	4760	345.156					3242859	3396888	4881098	4370859	4170860	7127065	6125450	6472802	6342594	7185850	6803708	4891096
5898	glucuronide of C10H18O2 (7)*	Partially Characterized Molecules	Partially Characterized Molecules	61887	LC/MS Neg	100020014	3790	345.156					533232	444722	763719	542474	354732	457544	636226	614366	307745	361366	744332	492696
5899	glucuronide of C10H18O2 (8)*	Partially Characterized Molecules	Partially Characterized Molecules	61888	LC/MS Neg	100020015	3865	345.156					258460	248960	378437	274622	93265	375945	444363	257591	222074	190573	256162	178492
5904	glucuronide of C12H20O3 (1)*	Partially Characterized Molecules	Partially Characterized Molecules	61964	LC/MS Neg	100019997	3728	387.166					705109	866148	1223985	950135	1124369	2722709	188081	243046	364770	165318	278116
5907	glucuronide of C12H20O3 (4)*	Partially Characterized Molecules	Partially Characterized Molecules	61966	LC/MS Neg	100020094	3992	387.166					2445473	1.62169e+06	2410851	1578591	1927856	2301000	3763868	2599213	1952463	2.74179e+06	2269898	3135970
5910	glucuronide of C12H22O4 (1)*	Partially Characterized Molecules	Partially Characterized Molecules	61874	LC/MS Neg	100019984	2590	405.177					349304	147312	416215	174455	299993	319794	966139	907456	641147	754632	739885	874358
42	glutamate	Amino Acid	Glutamate Metabolism	57	LC/MS Pos Early	561	1500	148.06	611	56-86-0	C00025	HMDB00148	284196512	438879424	284247392	262914672	110171184	108633552	111468816	155572976	392400416	246829968	381425152	105826848
43	glutamine	Amino Acid	Glutamate Metabolism	53	LC/MS Pos Early	563	1291	147.076	5961	56-85-9	C00064	HMDB00641	105507184	204352896	141128848	146441792	125975104	163044576	267671312	254171200	429749376	288772288	405363264	193219872
5921	glutamine conjugate of C6H10O2 (2)*	Partially Characterized Molecules	Partially Characterized Molecules	63660	LC/MS Neg	100020262	2526	241.119					110452	188134	134294	118051	176217	221247	361871	341602	378781	347250	379442	310744
1582	glutarate (C5-DC)	Lipid	Fatty Acid, Dicarboxylate	396	LC/MS Polar	339	2900	131.035	743	110-94-1	C00489	HMDB00661	61718976	54642660	96939072	46330488	59396416	88314056	105946120	116325168	60561208	50714752	47907952	69129520
120	glutarylcarnitine (C5-DC)	Amino Acid	Lysine Metabolism	44664	LC/MS Pos Early	100001593	2393	276.144	71464488	102636-82-8		HMDB13130	8874126	8406078	11286891	6869144	8506947	10024776	18048400	20145084	19084424	15178838	12355832	13788569
1179	glycerate	Carbohydrate	Glycolysis, Gluconeogenesis, and Pyruvate Metabolism	1572	LC/MS Polar	1052	2070.4	105.019	752	600-19-1	C00258	HMDB00139	102471080	112173648	95077296	101018864	101866648	93238360	83642992	66876324	79846232	77548704	81821064	92658776
2719	glycerol	Lipid	Glycerolipid Metabolism	15122	LC/MS Neg	1254	758	91.0401	753	56-81-5	C00116	HMDB00131	2498517	4630329	1607720	1655899	616083	1062166	1.82415e+06	8900069	7912938	5944062	13873446	1820418
2720	glycerol 3-phosphate	Lipid	Glycerolipid Metabolism	43847	LC/MS Pos Early	100000258	580	173.021	754	29849-82-9	C00093	HMDB00126	35588060	26299386	25290540	23422196	30005212	28425714	46344872	45134180	29379128	34359076	31921740	35912288
2131	glycerophosphoethanolamine	Lipid	Phospholipid Metabolism	37455	LC/MS Polar	100001620	3075	214.049	123874	33049-08-0	C01233	HMDB00114	528083	566375	555570	456522	567288	633120	584154	881746	891488	570329	1232639	723585
2725	glycerophosphoglycerol	Lipid	Glycerolipid Metabolism	48857	LC/MS Polar	100001619	2430	245.043	439964		C03274		5731839	6677313	4999422	6090738	4842800	6138122	9439773	8682121	9058843	8821046	9244813	7.5446e+06
2133	glycerophosphoinositol*	Lipid	Phospholipid Metabolism	47155	LC/MS Polar	100001621	3850	333.059	167572	16824-65-0			1132394	1414070	1096583	1359225	1270004	1482745	1275495	2309703	1741136	1566592	2248120	1432502
2127	glycerophosphorylcholine (GPC)	Lipid	Phospholipid Metabolism	15990	LC/MS Pos Early	100000269	672	258.11	71920	28319-77-9	C00670	HMDB00086	32393070	37220280	33739596	34183924	36326740	46637368	74801712	144305296	73444632	66550716	113234152	68891744
2132	glycerophosphoserine*	Lipid	Phospholipid Metabolism	57404	LC/MS Pos Early	100015666	577	260.053	3081457				3778186	3031429	3295640	2851124	2747367	3603272	4446476	5381226	4101372	3794694	3714986	3463892
1	glycine	Amino Acid	Glycine, Serine and Threonine Metabolism	58	LC/MS Pos Early	340	1375	76.0393	750	56-40-6	C00037	HMDB00123	100319256	32362272	36903528	23916464	22778024	25798012	29837606	33957612	36049304	29006840	31134886	29425868
5938	glycine conjugate of C10H12O2*	Partially Characterized Molecules	Partially Characterized Molecules	62145	LC/MS Neg	100020253	4005	220.098					508694	399005	516891	391593	451096	585773	929975	747690	578626	578293	587084	573554
5939	glycine conjugate of C10H14O2 (1)*	Partially Characterized Molecules	Partially Characterized Molecules	62146	LC/MS Neg	100020254	4335	222.114					31469514	22107936	31052090	25456134	28739848	31474844	57683076	51866340	33778752	35671900	36587816	41129500
5940	glycine conjugate of C10H14O2 (2)*	Partially Characterized Molecules	Partially Characterized Molecules	62147	LC/MS Neg	100020266	4398	222.114					782902	593996	758649	965622	900738	964089	2471349	3.28966e+06	1538287	1441477	1429283	1.92492e+06
5931	glycine conjugate of C6H10O2 (1)*	Partially Characterized Molecules	Partially Characterized Molecules	63652	LC/MS Neg	100021679	2335	170.082					3487892	3545559	3305824	2776441	3532473	4030375	7571306	8003318	5802624	5843448	4814356	6356642
5932	glycine conjugate of C6H10O2 (2)*	Partially Characterized Molecules	Partially Characterized Molecules	63653	LC/MS Neg	100021680	2432	170.082					17381220	15068702	14242584	10074922	12903695	12118395	36020244	39052344	21250320	20698996	19435900	25930080
5933	glycine conjugate of C6H10O2 (3)*	Partially Characterized Molecules	Partially Characterized Molecules	63654	LC/MS Neg	100021681	2476	170.082					12828952	11254639	11872481	11942993	11479954	14705645	34164800	53930496	33589048	30758132	21614148	36134360
5934	glycine conjugate of C6H10O2 (4)*	Partially Characterized Molecules	Partially Characterized Molecules	63655	LC/MS Neg	100021682	2537	170.082					715215	583539	690216	660065	722413	595912	434582	772413	404060	457490	371764	391548
5936	glycine conjugate of C8H16O2*	Partially Characterized Molecules	Partially Characterized Molecules	62118	LC/MS Pos Late	100020255	838	202.144					862219	983962	913633	1063523	1.0199e+06	1094081	1771044	2362391	1959536	1280061	1695218	998105
5937	glycine conjugate of C9H16O2*	Partially Characterized Molecules	Partially Characterized Molecules	62119	LC/MS Neg	100020256	4120	212.129
4710	glycitein	Xenobiotics	Food Component/Plant	34024	LC/MS Pos Early	100001222	3245	285.076	5317750	40957-83-3	C14536	HMDB05781	21393850	19455264	16014522	19785960	9215600	3846007	1842029	2064875	1457187	831688	1548561	1602308
4712	glycitein glucuronide (2)*	Xenobiotics	Food Component/Plant	63735	LC/MS Neg	100021011	2733	459.093					3221548	2255097	4922978	1576345	4236069	6194945	8746306	7602816	4233352	5636908	5647854	7.39581e+06
4714	glycitein sulfate (2)	Xenobiotics	Food Component/Plant	62887	LC/MS Neg	100021092	3400	363.018					18245540	18008324	22715120	16806916	20773952	29606440	33861496	31735572	20345888	29091934	21974798	33574120
5750	glycolate (hydroxyacetate)	Xenobiotics	Chemical	15737	LC/MS Polar	203	1790.4	159.011	757	79-14-1	C00160	HMDB00115	2846233	3.16489e+06	4252901	2835207	3.51292e+06	8050109	3258598	3.018e+06	2598856	3062903	3.39551e+06	3029168
763	glycylisoleucine	Peptide	Dipeptide	36659	LC/MS Pos Early	100001790	3002	189.123	88079	19461-38-2		HMDB28844	175916	870109	163423	447994	193902	272457	206740	332798	840243	447547	1234600	275459
764	glycylleucine	Peptide	Dipeptide	34398	LC/MS Pos Early	100001258	3059	189.123	92843	869-19-2	C02155	HMDB00759	1050655	3214002	1424946	1.84584e+06	976582	1058214	2260097	2260556	4993970	3058263	5371281	1904538
4331	guaiacol sulfate	Xenobiotics	Benzoate Metabolism	46111	LC/MS Neg	100004208	2344	203.002	22473			HMDB60013	13281120	9004754	11288016	7.65135e+06	10245269	11391180	815062	927214	675566	669897	695871	745486
479	guanidinoacetate	Amino Acid	Creatine Metabolism	43802	LC/MS Polar	344	2884	116.047	763	352-97-6	C00581	HMDB00128	7469346	6380751	7502992	7144125	8112008	11022764	20741434	27852176	15246099	14787184	12870070	16089415
515	guanidinosuccinate	Amino Acid	Guanidino and Acetamido Metabolism	32446	LC/MS Polar	100001212	3550	174.052	97856	6133-30-8	C03139	HMDB03157	556092	615408	737663	557988	725727	757576	1334700	1989998	750096	878279	822875	967119
4030	guanine	Nucleotide	Purine Metabolism, Guanine containing	32352	LC/MS Pos Early	172	2032	152.057	764	73-40-5	C00242	HMDB00132	4099844	16345890	4518298	9772824	3765249	4566803	1954461	4613898	4884634	2600261	5514841	1818803
4029	guanosine	Nucleotide	Purine Metabolism, Guanine containing	1573	LC/MS Neg	1099	1662	282.084	6802	118-00-3	C00387	HMDB00133	1101291	6171165	1517231	2738845	2004162	2352493	4213625	10204228	15583612	9366966	27937840	4066442
4027	guanosine-2',3'-cyclic monophosphate	Nucleotide	Purine Metabolism, Guanine containing	37139	LC/MS Neg	74	1480	344.04	92823	15718-49-7	C06194	HMDB11629	68897	377393	209745	84766	167587	319665	264605	981472	346421	741070	1810455	209376
4026	guanosine-3',5'-cyclic monophosphate (cGMP)	Nucleotide	Purine Metabolism, Guanine containing	2827	LC/MS Neg	104	1593	344.04	24316	7665-99-8	C00942	HMDB01314	849127	663979	847617	563090	665731	899455	1658156	1514896	824417	967872	826262	1108370
4194	gulonate*	Cofactors and Vitamins	Ascorbate and Aldarate Metabolism	46957	LC/MS Polar	100001586	2750	195.051	152304	20246-53-1	C00257	HMDB03290	928976640	863954240	942023360	630121920	769057408	868965632	1182966400	1289119872	844759808	888219584	939969344	1028351872
1417	heptanoate (7:0)	Lipid	Medium Chain Fatty Acid	1644	LC/MS Neg	925	3670	129.092	8094	111-14-8	C17714	HMDB00666	617512	419113	377614	389399	783032	489294	297106	207373	352265			901099
1731	heptanoyl glycine	Lipid	Fatty Acid Metabolism (Acyl Glycine)	42629	LC/MS Neg	100004195	3720	186.114	10932172	23783-23-5			3257088	2285601	3454087	2143487	2594191	3599500	8769485	8.10813e+06	4413202	4683470	3374845	4854694
1597	heptenedioate (C7:1-DC)*	Lipid	Fatty Acid, Dicarboxylate	61866	LC/MS Polar	100019981	2816	157.051					2210569	2303556	2517733	2480999	2115347	2583021	4.13052e+06	8217858	3721687	3869036	3327233	3967029
1762	hexanoylcarnitine (C6)	Lipid	Fatty Acid Metabolism (Acyl Carnitine, Medium Chain)	32328	LC/MS Pos Early	100000781	3358	260.186	6426853	6920-35-0		HMDB00705	361463	422428	365488	302896	415039	515324	791821	960354	652469	307042	447673	451723
1702	hexanoylglutamine	Lipid	Fatty Acid Metabolism (Acyl Glutamine)	54907	LC/MS Neg	100001733	2780	243.135					192932	129257	250715	144568	187331	158211	442478	396040	293499	321264	245356	344724
1724	hexanoylglycine (C6)	Lipid	Fatty Acid Metabolism (Acyl Glycine)	35436	LC/MS Neg	100001527	2900	172.098	99463	24003-67-6		HMDB00701	223346416	164164112	216699264	160750080	190511392	211713568	538732672	650224640	348922176	352681408	265158288	436479104
2073	hexanoyltaurine	Lipid	Endocannabinoid	63224	LC/MS Neg	100021223	3040	222.081	2245940				4828020	3330626	4701817	3362475	4629083	4949808	8467360	10937840	4816205	5608233	5845548	7098562
4294	hippurate	Xenobiotics	Benzoate Metabolism	15753	LC/MS Neg	100000014	2106.9	178.051	464	495-69-2	C01586	HMDB00714	395655200	435174752	406826048	386802464	350374528	362403200	298976224	291816224	222327424	241277136	239610272	253674448
83	histamine	Amino Acid	Histidine Metabolism	1574	LC/MS Pos Early	354	3035	112.087	774	51-45-6	C00388	HMDB00870	1538253	2106080	1597962	1683236	1101288	1087433	2213623	3378645	3532580	2661551	5.5311e+06	1.91729e+06
67	histidine	Amino Acid	Histidine Metabolism	59	LC/MS Neg	355	755.9	154.062	6274	5934-29-2	C00135	HMDB00177	6487295	11804839	7491464	10340485	5445895	7963809	7829961	5946250	12531154	10192300	10666070	7192541
4719	histidine betaine (hercynine)*	Xenobiotics	Food Component/Plant	62278	LC/MS Pos Early	100004059	2094	198.124	3083620	534-30-5			4954737	4693800	5629154	3962538	5475851	5605866	16187288	15665440	20706354	16619415	20902396	14412289
446	homoarginine	Amino Acid	Urea cycle; Arginine and Proline Metabolism	22137	LC/MS Pos Early	100000961	2882	189.135	9085	156-86-5	C01924	HMDB00670	840512			301206			1523147	1514389				844148
80	homocarnosine	Amino Acid	Histidine Metabolism	1633	LC/MS Polar	41	3938.7	239.115	10243361	3650-73-5	C00884	HMDB00745						61682	257297	642445	145254	121731	133647	262363
4721	homocitrate	Xenobiotics	Food Component/Plant	39601	LC/MS Polar	100002554	4416	205.035	439459	320573-06-6	C01251	HMDB03518			98632				9427107	66267736				5024215
447	homocitrulline	Amino Acid	Urea cycle; Arginine and Proline Metabolism	22138	LC/MS Pos Early	100000963	1908	190.119	65072	1190-49-4	C02427	HMDB00679	234083	232851	537695			671034	1194889	611910	841474	494983	432249	494965
21	homoserine	Amino Acid	Glycine, Serine and Threonine Metabolism	18351	LC/MS Polar	100000458	2875.8	118.051	12647	672-15-1	C00263	HMDB00719	2256564	2089482	1.88281e+06	2572215	1462235	2.08828e+06	2836109	2754876	1657802	2219175	2595564	2069892
4722	homostachydrine*	Xenobiotics	Food Component/Plant	33009	LC/MS Pos Early	100001550	1750	158.118	441447	1195-94-4	C08283	HMDB33433	9137910	6.217e+06	8953156	5188958	7712107	8471163	15200606	13074600	11600959	9275090	10157573	11295720
200	homovanillate (HVA)	Amino Acid	Tyrosine Metabolism	1101	LC/MS Neg	117	1649	181.051	1738	306-08-1	C05582	HMDB00118	1245930	1082892	1263114	866024	1047804	1172047	1782623	1.64326e+06	1158222	1264430	1243347	1212885
211	homovanillate sulfate	Amino Acid	Tyrosine Metabolism	38349	LC/MS Neg	100002250	1047	261.007	29981063	38339-06-9		HMDB11719	23158542	22300536	19282840	24752716	20055644		31775798	30525710	25468164	27739628	23041580	28267476
73	hydantoin-5-propionate	Amino Acid	Histidine Metabolism	40473	LC/MS Neg	100002514	767	171.041	782	5624-26-0	C05565	HMDB01212	10985583	9038168	9750831	8610983	7905901	8888361	16077061	14039861	10243543	12622101	9429611	15047636
4723	hydroquinone beta-D-glucopyranoside	Xenobiotics	Food Component/Plant	38160	LC/MS Neg	100002220	1520	271.082	346	497-76-7	C06186	HMDB29943	4.04543e+06	3178046	3.81436e+06	3330993	3535565	4054374	6793576	6576895	3544871	4500137	4462575	6543068
5597	hydroquinone sulfate	Xenobiotics	Drug - Topical Agents	35322	LC/MS Neg	100001604	1395	188.986	161220	123-31-9	C00530	HMDB02434	10357696	10571800	10003843	11558155	10371141	11648536	505189	558240	414155	568122	519670	477744
111	hydroxy-N6,N6,N6-trimethyllysine*	Amino Acid	Lysine Metabolism	62959	LC/MS Pos Early	100021123	2759	205.155					6621280	6227739	8760908	5482855	6763768	8405828	20830934	22142970	17129980	13512316	15145096	15866120
41	hydroxyasparagine	Amino Acid	Alanine and Aspartate Metabolism	62060	LC/MS Pos Early	100020205	1149	149.056	97663		C03124	HMDB32332	5938648	4409790	5105716	3.98234e+06	4225729	4905065	7157857	8134935	6656920	5591081	5863399	6363727
4260	hydroxymethylpyrimidine	Cofactors and Vitamins	Thiamine Metabolism	57565	LC/MS Pos Early	100003365	2207	140.082	777	73-67-6	C01279		10744158	9260808	11353057	8639593	10521829	11649166	16997208	16004881	13566353	14596729	13488944	14208607
425	hypotaurine	Amino Acid	Methionine, Cysteine, SAM and Taurine Metabolism	590	LC/MS Pos Early	358	724	110.027	107812	300-84-5	C00519	HMDB00965	42125308	27066084	54852836	26011564	26337780	37490892	47112840	23306028	27769430	38947652	24227092	37483100
3968	hypoxanthine	Nucleotide	Purine Metabolism, (Hypo)Xanthine/Inosine containing	3127	LC/MS Pos Early	171	1295	137.046	790	68-94-0	C00262	HMDB00157	19769370	53530520	25871620	32928698	18302232	19111716	5670278	9809876	14205067	7875212	13131819	5438940
78	imidazole lactate	Amino Acid	Histidine Metabolism	15716	LC/MS Pos Early	100000263	2040	157.061	793	14403-45-3	C05568	HMDB02320	18477220	20312020	20509670	20745964	27086494	20817434	44471392	45156776	41388548	29382436	31367336	41503548
76	imidazole propionate	Amino Acid	Histidine Metabolism	40730	LC/MS Pos Early	100003434	2263	141.066	70630	1074-59-5		HMDB02271	39366448	42509836	34535272	29852596	39715952	31203568	32204790	28009648	25342112	23371774	24050332	25347488
287	indole-3-carboxylate	Amino Acid	Tryptophan Metabolism	38116	LC/MS Neg	100002185	1710	160.04	69867	771-50-6	C19837	HMDB03320	9164956	7103910	5910984	8181793	6725150	6026974	2333295	2426831	1984915	1753388	1890212	1907124
279	indoleacetate	Amino Acid	Tryptophan Metabolism	27513	LC/MS Pos Early	100001034	2850	176.071	802	6505-45-9	C00954	HMDB00197	12033715	9653109	12871595	9580600	16143090	15564349	9025661	8917095	9477727	8613098	6237331	9335685
4488	indoleacetylaspartate	Xenobiotics	Food Component/Plant	39613	LC/MS Neg	100003110	1685	289.083	446620	2456-73-7		HMDB38666	689251	703573	677916	438983	835141	798796	2546342	2538538	1860328	1738398	2110767	1920675
284	indoleacetylglutamine	Amino Acid	Tryptophan Metabolism	42087	LC/MS Neg	100001731	2535	302.115	25200879			HMDB13240	263744	155165	343123	141942	240259	252982	213360	145779	127121	153291	155097	165794
289	indoleacetylglycine	Amino Acid	Tryptophan Metabolism	54730	LC/MS Neg	100006730	2610	231.077	446640				304217920	217966816	369016704	197057264	329577376	381190848	384463264	365856320	286692608	306618784	294916512	337981920
278	indolelactate	Amino Acid	Tryptophan Metabolism	18349	LC/MS Neg	100000463	2286	204.067	92904	832-97-3	C02043	HMDB00671	87314936	86725832	85026560	81001160	77747224	93977456	107005816	98146168	92329792	104291232	87149912	105321024
282	indolepropionate	Amino Acid	Tryptophan Metabolism	32405	LC/MS Neg	100001083	2795	188.072	3744	830-96-6		HMDB02302	734906	418923	385411	342428	281777	252744	38005				76682
283	indolepropionylglycine	Amino Acid	Tryptophan Metabolism	54917	LC/MS Neg	100010863	2926	245.093	7677842				83666816	73548384	75178256	62709840	68750584	97255256	10033614	9729831	6602372	7318822	6755293	8797902
4726	indolin-2-one	Xenobiotics	Food Component/Plant	43374	LC/MS Pos Early	100004318	2575	134.06	321710	59-48-3	C12312		5154710	3826659	3696713	3928387	3056363	5164321		167243	141172		384955
294	indoxyl glucuronide	Amino Acid	Tryptophan Metabolism	52749	LC/MS Neg	100008931	1940	308.078	2733785	35804-66-1		HMDB59804	46234780	23516740	27633498	18050792	14000485	20437898
3967	inosine	Nucleotide	Purine Metabolism, (Hypo)Xanthine/Inosine containing	1123	LC/MS Neg	361	1602.1	267.074	6021	58-63-9	C00294	HMDB00195	3259034	9424379	5157576	5525439	7282540	8563197	18949546	28127426	27895284	22325876	45326704	14659888
381	isobutyrylcarnitine (C4)	Amino Acid	Leucine, Isoleucine and Valine Metabolism	33441	LC/MS Pos Early	100001055	2810	232.154	168379	25518-49-4		HMDB00736	1.59698e+06	1029327	1.03906e+06	718751	1091074	881866	3052305	2152953	1605481	1113275	661993	1681274
382	isobutyrylglycine (C4)	Amino Acid	Leucine, Isoleucine and Valine Metabolism	35437	LC/MS Neg	100001590	1420	144.067	10855600	15926-18-8		HMDB00730	6721568	5134066	6810526	5749792	6547114	7311860	15629366	14797380	11813664	11764600	10870398	14552881
1711	isocaproylglutamine	Lipid	Fatty Acid Metabolism (Acyl Glutamine)	61811	LC/MS Neg	100019815	2720	243.135					5182191	6022278	6434558	5566512	7047364	8945917	19579716	16817222	14609778	15555027	13604851	16457118
1720	isocaproylglycine	Lipid	Fatty Acid Metabolism (Acyl Glycine)	61789	LC/MS Neg	100019816	2820	172.098	28777652				29101998	25514262	29255172	21191436	26238042	26229984	72395064	91118408	52753768	48965560	46162992	54732660
1373	isocitrate	Energy	TCA Cycle	12110	LC/MS Pos Early	1206	773	210.061	1198	20226-99-7	C00311	HMDB00193	24407602	17508276	21725316	22577002	15984896	21550792	9491936	10039488	12407429	12733844	10688018	13315744
1374	isocitric lactone	Energy	TCA Cycle	54724	LC/MS Polar	100009239	2970	173.009	98259	4702-32-3			3377383	4172838	4546911	3611239	3738759	4136959	10476419	22248672	5814513	6.23977e+06	7110145	9132732
4910	isoeugenol sulfate	Xenobiotics	Food Component/Plant	48997	LC/MS Neg	100006089	3893	243.033					45462	38922	62712		42464		59090	100407	55466	72711		55576
347	isoleucine	Amino Acid	Leucine, Isoleucine and Valine Metabolism	1125	LC/MS Pos Early	376	2800	132.102	6306	73-32-5	C00407	HMDB00172	115331264	334003360	110522288	179216672	127629648	83002288	122702368	142374416	403549664	247563120	350899296	97370864
798	isoleucylglycine	Peptide	Dipeptide	40008	LC/MS Neg	100003169	1992	187.109	342532	868-28-0		HMDB28907	729924	1482299	996819	1149404	838237	636414	1349271	1419436	2178266	1.85961e+06	3445907	1.75537e+06
315	isovalerate (C5)	Amino Acid	Leucine, Isoleucine and Valine Metabolism	44656	LC/MS Neg	100000708	1564	101.061	10430	503-74-2	C08262	HMDB00718	9121555	5463506	6530012	6.19484e+06	5610707	6535424	5162295	2621389	2411069	2547241	2293980	3361418
318	isovalerylcarnitine (C5)	Amino Acid	Leucine, Isoleucine and Valine Metabolism	34407	LC/MS Pos Early	100001393	3085	246.17	6426851	31023-24-2		HMDB00688	2.7991e+06	2376846	3.3152e+06	1.76084e+06	3118733	4.01722e+06	1.36642e+06	1.50482e+06	1874750	1205055	1423088	1103867
319	isovalerylglutamine	Amino Acid	Leucine, Isoleucine and Valine Metabolism	54913	LC/MS Neg	100010859	1956	229.119					4192410	3.02681e+06	4388324	2864795	4631073	3640048	7181196	9244896	6228060	6318715	8161336	8780212
317	isovalerylglycine	Amino Acid	Leucine, Isoleucine and Valine Metabolism	35107	LC/MS Neg	100001452	1950	158.082	546304	16284-60-9		HMDB00678	536392288	470896064	557980160	443158528	522489248	539614016	910021632	865943360	631786496	714458624	637037120	838187456
4229	isoxanthopterin	Cofactors and Vitamins	Pterin Metabolism	27732	LC/MS Pos Early	100000749	1110	180.052	10729	529-69-1	C03975	HMDB00704	1013995	869500	1155937	825238	976658	1291941	1896105	2227529	1.47077e+06	1505957	1624857	1631395
256	kynurenate	Amino Acid	Tryptophan Metabolism	1417	LC/MS Pos Early	98	2385	190.05	3845	492-27-3	C01717	HMDB00715	86953264	84899344	97268000	69983888	106434704	125528600	202656688	200859696	152666448	138355792	150222128	162017168
252	kynurenine	Amino Acid	Tryptophan Metabolism	15140	LC/MS Pos Early	100000265	2739	209.092	161166	2922-83-0	C00328	HMDB00684	340733	500126	550937	385172	546567	591738	1051586	1030441	1091470	784179	1055876	800071
1176	lactate	Carbohydrate	Glycolysis, Gluconeogenesis, and Pyruvate Metabolism	527	LC/MS Polar	482	1469	89.0244	612	79-33-4	C00186	HMDB00190	476043456	249666272	345535072	243897824	121314696	109964760	15179470	62906852	57375424	98064672	44931772	171854240
2957	lactosyl-N-palmitoyl-sphingosine (d18:1/16:0)	Lipid	Lactosylceramides (LCER)	53010	LC/MS Pos Late	100009030	2527	862.625		4201-62-1			714076	426929	533967	576006	359712	288546	1985373	2185146	1.04805e+06	1249246	777117	2.04829e+06
421	lanthionine	Amino Acid	Methionine, Cysteine, SAM and Taurine Metabolism	42002	LC/MS Pos Early	100003892	1730	209.059	98504	3183-08-02			8074817	6113366	8337040	5.59739e+06	6066919	8596326	13844956	14398385	12832594	11826038	11499369	11075312
300	leucine	Amino Acid	Leucine, Isoleucine and Valine Metabolism	60	LC/MS Pos Early	397	2864	132.102	6106	61-90-5			256620464	522985696	222457520	293076000	234544880	193359520	285616576	303217216	637400000	439877792	646980608	244014144
812	leucylalanine	Peptide	Dipeptide	40010	LC/MS Pos Early	100003179	2801	203.139	259321	7298-84-2		HMDB28922	45138968	39166100	43137332	34345976	43945972	45476564	68780176	67585416	61418440	55401956	58817840	57560612
991	leucylglutamine*	Peptide	Dipeptide	48189	LC/MS Pos Early	100003183	2620	260.161	4305457			HMDB28927		674158	143452	438521	193141	236548	1922397	2.00842e+06	6339665	3184702	6737081	1236352
817	leucylglycine	Peptide	Dipeptide	40045	LC/MS Pos Early	100003185	2778	189.123	79070	686-50-0		HMDB28929	666758	1117697	835142	847669	952458	892657	2.6623e+06	1.81812e+06	4544110	2998987	4185545	2517271
603	leucylhydroxyproline*	Peptide	Dipeptide Derivative	63052	LC/MS Pos Early	100021261	2753	245.15	20847829			HMDB28930	8656481	7.09252e+06	10259190	5502966	6.69481e+06	8198307	28137754	21823568	15643375	14993951	15266464	18318436
4549	levulinate (4-oxovalerate)	Xenobiotics	Food Component/Plant	22177	LC/MS Neg	100000765	934.6	115.04	11579	123-76-2		HMDB00720	23254164	17475846	21275812	15975465	18166108	19943176	44777484	31687844	25200296	31807884	28727748	35971716
2978	lignoceroyl sphingomyelin (d18:1/24:0)	Lipid	Sphingomyelins	57330	LC/MS Pos Late	100006298	3437	815.7		60037-60-7			140425	160059	59942		209459	113989	254091	408523	811595			265103
2809	linoleoyl-linoleoyl-glycerol (18:2/18:2) [1]*	Lipid	Diacylglycerol	54968	LC/MS Pos Late	100010941	2720	634.54					660896	811168	726855	1043635	892913	115690	830464	829160	661038	894263	932601	756218
99	lysine	Amino Acid	Lysine Metabolism	1301	LC/MS Pos Early	407	2850	147.113	5962	56-87-1	C00047	HMDB00182	143842864	344288576	158499120	184842112	123390488	113276272	178575072	328259648	411830368	276038528	642567808	132254288
163	m-tyramine	Amino Acid	Tyrosine Metabolism	39581	LC/MS Pos Early	100002797	2701	138.091	11492	588-05-6		HMDB04989	4787711	4304466	5027834	4028181	4580980	4812643	6302195	8667009	6231451	5646031	5502180	6214772
162	m-tyramine sulfate	Amino Acid	Tyrosine Metabolism	48417	LC/MS Neg	100006104	1723	216.034		175727-14-7			446934	485077	596350	483055	386432	337532	995848	750801	779368	780565	765478	781980
1381	malate	Energy	TCA Cycle	1303	LC/MS Neg	409	615.6	133.014	525	6915-15-7	C00149	HMDB00156	274637376	150756736	342546080	133238672	107779952	206066016	266081344	242769792	186068256	153566224	213202928	192923264
1594	maleate	Lipid	Fatty Acid, Dicarboxylate	20676	LC/MS Polar	100000707	2640	115.004	444266	110-16-7	C01384	HMDB00176	3094350	2784166	4136681	3194996	3150350	4501602	7231965	11399421	5377574	5.74654e+06	5846770	6419697
1399	malonate	Lipid	Fatty Acid Synthesis	15872	LC/MS Neg	818	612	103.004	867	141-82-2;26522-22-85-0	C00383	HMDB00691	17529752	18595576	16100058	17585772	19148692	21683914	23515684	21742616	22562886	21494130	25895668	16105977
1398	malonylcarnitine	Lipid	Fatty Acid Synthesis	37059	LC/MS Pos Early	100001526	2086	248.113	22833583	853728-01-5		HMDB02095	2467851	2806460	2663527	2137401	2977845	2557455	3545541	4298647	3216966	2734973	2922093	3436446
4444	maltol sulfate	Xenobiotics	Food Component/Plant	48696	LC/MS Neg	100006106	1503	204.981					13098585	14069304	22508844	11121163	13260156	25272530	19174108	20285220	15384557	17349080	15703382	17289608
1232	maltose	Carbohydrate	Glycogen Metabolism	15586	LC/MS Polar	913	3329.4	387.114	10991489	6363-53-7	C00208	HMDB00163	41336780	89425240	41474988	63994436	36141824	32937764	32974638	67850992	41260760	71068776	96018344	37170676
4304	mandelate	Xenobiotics	Benzoate Metabolism	22160	LC/MS Neg	100000710	1431.4	151.04	1292	90-64-2	C01984	HMDB00703	4251250	4621057	4493637	4205031	4771299	5682400	6150019	6165349	5046595	5361969	5020825	5913306
1284	mannitol/sorbitol	Carbohydrate	Fructose, Mannose and Galactose Metabolism	46142	LC/MS Polar	100001740	2320	181.072	5780		C00794	HMDB00247	57947468	55802192	52861692	57330584	48836384	53785176	68582176	65948628	90495504	85184864	101491960	70198168
4745	mannonate*	Xenobiotics	Food Component/Plant	62864	LC/MS Polar	100003695	2736	195.051	3246006	642-99-9			150514032	160523424	163107552	138941664	154734224	179167232	242525472	291066912	198440736	215743136	222986752	229730656
1285	mannose	Carbohydrate	Fructose, Mannose and Galactose Metabolism	48153	LC/MS Polar	803	2200	225.062	18950	3458-28-4	C00159	HMDB00169	22417888	37199932	16180238	25017296	38136972	43653048	7870462		28217752	9993156	7219727	11344293
389	methionine	Amino Acid	Methionine, Cysteine, SAM and Taurine Metabolism	1302	LC/MS Pos Early	415	2526	150.058	6137	63-68-3	C00073	HMDB00696	390604512	613441152	554888192	351629088	340461600	425307904	527364576	607735936	716643968	552859072	1130205568	361126720
394	methionine sulfone	Amino Acid	Methionine, Cysteine, SAM and Taurine Metabolism	44878	LC/MS Pos Early	100004635	1250	182.048	69961	820-10-0			930785	1264246	1215373	814723	1202466	1412267	2001997	2628689	2264081	1601718	2123234	2051652
395	methionine sulfoxide	Amino Acid	Methionine, Cysteine, SAM and Taurine Metabolism	18374	LC/MS Pos Early	100000039	1272	166.053	158980	3226-65-1	C02989	HMDB02005	172843392	179817344	203748544	143070512	188112704	221734912	369835168	359036256	324664480	300293792	352777504	300397536
4749	methyl indole-3-acetate	Xenobiotics	Food Component/Plant	1584	LC/MS Neg	1104	4548	188.072	74706	1912-33-0		HMDB29738	162240	327672	809841	391018	263930	586298	248335	144797	216353	343884	195195	356833
4992	methyl vanillate sulfate	Xenobiotics	Food Component/Plant	63857	LC/MS Neg	100020622	2933	261.007					270254	197018	287001	152023	312620	372587	452760	442362	319456	333790	327197	359156
4369	methyl-4-hydroxybenzoate sulfate	Xenobiotics	Benzoate Metabolism	48429	LC/MS Neg	100006116	2873	230.997					635458	509068	1043973	503272	551446	1.04835e+06	7019001	3916765	6573553	846234	707518	749586
1697	methylmalonate (MMA)	Lipid	Fatty Acid Metabolism (also BCAA Metabolism)	1496	LC/MS Polar	418	3078.4	117.019	487	516-05-2	C02170	HMDB00202	29640874	32348580	35227948	27487148	29308846	41095848	57478588	72267856	44853456	35812640	38138352	45856968
366	methylsuccinate	Amino Acid	Leucine, Isoleucine and Valine Metabolism	15745	LC/MS Polar	2051	2800	131.035	10349	498-21-5		HMDB01844	99876808	99907960	118106536	78930112	101515040	113252808	65919836	124800296	41918360	56111792	44782916	78857888
367	methylsuccinoylcarnitine	Amino Acid	Leucine, Isoleucine and Valine Metabolism	53031	LC/MS Pos Early	100009275	2589	276.144					764941	633802	594741	585968	837440	757185	875458	1239621	843207	741728	767885	894839
5220	metronidazole	Xenobiotics	Drug - Antibiotic	57642	LC/MS Neg	100015878	2339	170.057	4173	73334-05-1	D00409	HMDB15052							512353	206645	672896
3048	mevalonate	Lipid	Mevalonate Metabolism	39583	LC/MS Polar	30	1462	147.066	439230	96949-03-0	C02104	HMDB00227	30446604	20447962	31173926	21911364	22518428	18641976	16458570	15515474	15323280	13147992	14904760	16297828
3049	mevalonolactone	Lipid	Mevalonate Metabolism	48118	LC/MS Pos Early	100000772	1375	131.07	10428	674-26-0		HMDB06024	13612896	11986930	16638546	12208622	13429425	12946465	14210722	11561990	12593083	10976671	10937660	11614228
2094	myo-inositol	Lipid	Inositol Metabolism	1124	LC/MS Polar	363	3506.3	225.062	892	87-89-8	C00137	HMDB00211	27302950	34172348	21198764	31632362	26390174	25841562	21645568	10998571	18762332	26732118	64617980	24388326
497	N('1)-acetylspermidine	Amino Acid	Polyamine Metabolism	57689	LC/MS Pos Early	187	3075	188.176	496	14278-49-0	C00612	HMDB01276	58770368	66672576	60133032	60477912	77098680	92917048	104019960	127945216	95925840	113750512	120547840	95139520
131	N,N,N-trimethyl-5-aminovalerate	Amino Acid	Lysine Metabolism	57687	LC/MS Pos Early	100015962	2186	160.133	14274897				35305628	44519628	44442704	31824424	43777312	30368814	60577072	53745996	33354192	27312720
471	N,N,N-trimethyl-alanylproline betaine (TMAP)	Amino Acid	Urea cycle; Arginine and Proline Metabolism	62947	LC/MS Pos Early	100020217	2470	229.155					106280256	94349096	120818072	85996264	107157360	127855088	287637248	329094048	310779648	259166048	294687360	231574592
130	N,N-dimethyl-5-aminovalerate	Amino Acid	Lysine Metabolism	62819	LC/MS Pos Early	100020842	2290	146.118					16107265	11952560	15840006	11267351	15906212	18128350	26140174	24350532	17342956	18362834	17700522	20505884
32	N,N-dimethylalanine	Amino Acid	Alanine and Aspartate Metabolism	63151	LC/MS Pos Early	100020371	1370	118.086	5488191	2812-31-9			44062928	50902212	101316368	55292136	105721064	165533600	18523744	18776240	16059206	13775286	13516567	15752667
388	N,N-dimethylvaline	Amino Acid	Leucine, Isoleucine and Valine Metabolism	63728	LC/MS Pos Early	100021536	2186	146.118	11008044	2812-32-0			47840036	40105880	35625568	43000464	35566592	31808888	20529614	19249484	15290439	18656178	17422050	17965616
4752	N-(2-furoyl)glycine	Xenobiotics	Food Component/Plant	31536	LC/MS Neg	100001086	1525	168.03	21863	5657-19-2;5657-19-2		HMDB00439	28958886	21905716	28880836	21110044	25884176	27851248	42520572	45281040	32992162	34791408	36976524	40362040
72	N-acetyl-1-methylhistidine*	Amino Acid	Histidine Metabolism	43255	LC/MS Pos Early	100004299	2100	212.103	53859791				20529690	15867503	20040930	17052680	26430156	21328896	36122112	60619280	37807264	31420984	39604584	38399648
132	N-acetyl-2-aminoadipate	Amino Acid	Lysine Metabolism	63920	LC/MS Pos Early	100021760	1374	204.087	443992		C12986		20964528	16740801	23493400	13031935	17772464	15333245	31907754	28007296	27267490	26412832	21709532	25097166
1679	N-acetyl-2-aminooctanoate*	Lipid	Fatty Acid, Amino	62059	LC/MS Pos Late	100020204	884	202.144	95555			HMDB59745	4853468	5214084	7624366	6933859	7071507	7595280	5748319	5061891	6061374	6381416	8219846	5357701
71	N-acetyl-3-methylhistidine*	Amino Acid	Histidine Metabolism	43256	LC/MS Pos Early	100002204	2056	212.103	193270	37841-04-6				695414	691759	904853	1000136	1110237	1686785	3706480	2219020	1910270	1841107	2039866
53	N-acetyl-aspartyl-glutamate (NAAG)	Amino Acid	Glutamate Metabolism	35665	LC/MS Pos Early	100001612	1035	305.098	5255	3106-85-2	C12270	HMDB01067	696672	477805	653309	492204	593125	512967	707432	856454	680800	570316	656859	702127
4086	N-acetyl-beta-alanine	Nucleotide	Pyrimidine Metabolism, Uracil containing	37432	LC/MS Pos Early	100002102	1073	132.065	76406	3025-95-4	C01073		7374887	10650274	12669736	9052632	11605312	15789570	19362012	16755432	15976184	15332054	16941796	14518150
128	N-acetyl-cadaverine	Amino Acid	Lysine Metabolism	43530	LC/MS Pos Early	100002249	2385	145.133	189087	32343-73-0		HMDB02284	5309007	5585597	4928054	4287327	3492555	3269454	7.49466e+06	7.72924e+06	7526494	9003997	11403322	6.6616e+06
495	N-acetyl-isoputreanine	Amino Acid	Polyamine Metabolism	62309	LC/MS Pos Early	100020487	2305	203.139	131802901				5141578	5591615	5785777	5539115	7367330	9645520	17763864	19931724	14197414	14927467	15253727	14974883
5677	n-Acetyl-s-(2-hydroxypropyl)cysteine	Xenobiotics	Chemical	64180	LC/MS Polar	100021696	1393	220.065	4183679	923-43-3			24481224	20059456	26610208	19690294	22123754	19217668	29284274	33699200	24206462	20477250	22416868	25447504
30	N-acetylalanine	Amino Acid	Alanine and Aspartate Metabolism	1585	LC/MS Neg	1110	861	130.051	88064	97-69-8	C02847	HMDB00766	43254344	43561744	70626480	44727296	48387552	68113696	63148676	49475840	52050756	56694176	51624428	49495024
452	N-acetylarginine	Amino Acid	Urea cycle; Arginine and Proline Metabolism	33953	LC/MS Pos Early	100001266	2245	217.13	67427	155-84-0	C02562	HMDB04620	57588120	52818480	49427616	41298352	61366784	57255796	98514856	96825256	95563152	79956144	77655408	85232992
40	N-acetylasparagine	Amino Acid	Alanine and Aspartate Metabolism	33942	LC/MS Pos Early	100001257	785	175.071	99715	4033-40-3		HMDB06028	63532804	55866648	72727560	55391872	65542780	75166656	101351984	89179784	83749576	82772256	82137176	94126648
36	N-acetylaspartate (NAA)	Amino Acid	Alanine and Aspartate Metabolism	22185	LC/MS Polar	100000787	3143	174.041	65065	997-55-7;997-55-7	C01042	HMDB00812	41923868	41439408	44225072	39319308	42050820	44709316	58766688	77244488	36671864	40655588	39090700	49949860
81	N-acetylcarnosine	Amino Acid	Histidine Metabolism	43488	LC/MS Pos Early	100004046	2141	269.124	9903482	56353-15-2		HMDB12881	880802	595780	907600	576743	716484	590441	1070854	1180860	915617	533331	744104	1093246
457	N-acetylcitrulline	Amino Acid	Urea cycle; Arginine and Proline Metabolism	48434	LC/MS Pos Early	100001577	1010	218.113	656979	33965-42-3	C15532	HMDB00856	80689968	80758520	75655520	67393216	86654848	78293680	99560224	91519160	101241904	103465992	98083808	109722960
411	N-acetylcysteine	Amino Acid	Methionine, Cysteine, SAM and Taurine Metabolism	1586	LC/MS Pos Early	1107	1416	164.038	12035	616-91-1	C06809	HMDB01890	9515768	8551742	9435991	8.12443e+06	11363279	10004550	15213170	15697304	11958000	11421211	9329896	13146498
1363	N-acetylglucosamine/N-acetylgalactosamine	Carbohydrate	Aminosugar Metabolism	46539	LC/MS Pos Early	100006435	715	222.097					25371308	30261568	29524708	30941674	30729054	34532484	46822556	39470172	50623820	46542620	49139176	40484376
1341	N-acetylglucosaminitol	Carbohydrate	Aminosugar Metabolism	63817	LC/MS Neg	100021518	811	222.098	257003	4271-28-7			1995931	1492108	1699917	1293353	1547458	1.02785e+06	3334116	3381928	3152272	2680957	2858468	2833049
1360	N-acetylglucosaminylasparagine	Carbohydrate	Aminosugar Metabolism	48149	LC/MS Pos Early	1215	1212	336.14	123826	2776-93-4	C04540	HMDB00489	1404430	1252274	1607240	1210107	1226786	1482270	2451956	2757449	2479384	2228601	2261132	2136967
45	N-acetylglutamate	Amino Acid	Glutamate Metabolism	15720	LC/MS Pos Early	100000282	1050	190.071	70914	5817-08-03	C00624	HMDB01138	477105088	358034208	523040608	297722336	365500384	392309376	557324672	448563840	476837088	503831712	439791168	499146496
46	N-acetylglutamine	Amino Acid	Glutamate Metabolism	33943	LC/MS Polar	100001253	2140	187.072	182230	2490-97-3	C02716	HMDB06029	132448248	134627104	150071424	115629072	104029312	121646392	118282104	129554400	92922232	106867904	96001120	106031048
2	N-acetylglycine	Amino Acid	Glycine, Serine and Threonine Metabolism	27710	LC/MS Neg	100001006	731	116.035	10972	543-24-8		HMDB00532	25197484	22404012	33894620	19554096	24716734	32254768	42287180	44616664	29152046	28616852	25735872	34357700
95	N-acetylhistamine	Amino Acid	Histidine Metabolism	48679	LC/MS Pos Early	100006123	2287	154.097	69602	673-49-4	C05135	HMDB13253	44931248	18619894	29046968	25164548	13743005	15239853	13425198	14522513	13035859	19148524	23209080	11278924
70	N-acetylhistidine	Amino Acid	Histidine Metabolism	33946	LC/MS Neg	100001293	900	196.073	75619	39145-52-3	C02997	HMDB32055	28939372	23293542	31043644	23173420	28312192	27906526	40066804	37443268	29902028	32240388	29853020	34552552
477	N-acetylhomocitrulline	Amino Acid	Urea cycle; Arginine and Proline Metabolism	62707	LC/MS Pos Early	100020513	1363	232.129					5873761	4.17621e+06	5613159	3267098	5614801	5827461	11319682	12602930	9597833	7490210	7.46061e+06	8537685
349	N-acetylisoleucine	Amino Acid	Leucine, Isoleucine and Valine Metabolism	33967	LC/MS Neg	100001276	2325	172.098	306109	3077-46-1		HMDB61684	90065328	95069616	110777528	94546800	119861664	125505112	164871632	132827184	140294480	155453056	159395040	156502848
254	N-acetylkynurenine (2)	Amino Acid	Tryptophan Metabolism	48757	LC/MS Pos Early	100006378	2364	251.103					653929	1072538	1268161	615934	1062703	765421	1104384	1080498	1071162	795599	852128	882760
301	N-acetylleucine	Amino Acid	Leucine, Isoleucine and Valine Metabolism	1587	LC/MS Neg	1082	2400	172.098	70912	1188-21-2	C02710	HMDB11756	332384992	374756672	638709568	325501152	365488160	449268640	514567424	337594336	534687072	485345184	485464096	452901376
390	N-acetylmethionine	Amino Acid	Methionine, Cysteine, SAM and Taurine Metabolism	1589	LC/MS Neg	1083	1787	190.054	448580	65-82-7	C02712	HMDB11745	97966608	100405912	214843520	99161776	105140704	177545888	164734272	97727856	133457760	111228296	116918240	110472744
396	N-acetylmethionine sulfoxide	Amino Acid	Methionine, Cysteine, SAM and Taurine Metabolism	45428	LC/MS Neg	100005463	942	206.049	193368	108646-71-5			14501946	13032542	17902276	12706098	16286285	16919946	26401300	24792116	20795376	20019424	19984768	22100886
1349	N-acetylneuraminate	Carbohydrate	Aminosugar Metabolism	32377	LC/MS Polar	1162	3072.6	308.099	439197	131-48-6	C00270	HMDB00230	6495949	6336801	6258170	6151801	5280355	5.70675e+06	8071903	12086790	7979024	7019446	7455243	7369441
134	N-acetylphenylalanine	Amino Acid	Phenylalanine Metabolism	33950	LC/MS Neg	100001256	2597	206.082	74839	2018-61-3	C03519	HMDB00512	9320667	9542757	14704996	10690919	11225883	15175293	11192165	9588222	12923021	12022069	15536757	10417544
458	N-acetylproline	Amino Acid	Urea cycle; Arginine and Proline Metabolism	34387	LC/MS Pos Early	100001334	1695	158.081	322640	1074-79-9			26447376	26458610	31011066	25965536	37351680	42854540	101989344	95458288	84210880	72942544	77944984	81698664
489	N-acetylputrescine	Amino Acid	Polyamine Metabolism	37496	LC/MS Pos Early	192	2230	131.118	122356	18233-70-0	C02714	HMDB02064	18560264	13952314	17142346	11765956	13670668	14922046	29633998	33163210	25760798	23120768	24974000	22530886
4906	N-acetylpyrraline	Xenobiotics	Food Component/Plant	48438	LC/MS Neg	100006120	2545	295.13					96343592	85574736	115496000	85808464	103514552	105386016	138652320	115480544	129188976	128904624	137578160	134884032
10	N-acetylserine	Amino Acid	Glycine, Serine and Threonine Metabolism	37076	LC/MS Neg	100001851	706	146.046	65249	97-14-3		HMDB02931	84342112	72470672	104539032	61917368	81111728	83339896	140944528	186304960	110220848	106034432	109853576	132888656
428	N-acetyltaurine	Amino Acid	Methionine, Cysteine, SAM and Taurine Metabolism	48187	LC/MS Neg	100005466	800	166.018	159864				388870880	383099776	292585856	418707296	315661280	378756320	228901008	226509936	258901696	276305248	249049616	236758576
17	N-acetylthreonine	Amino Acid	Glycine, Serine and Threonine Metabolism	33939	LC/MS Neg	100001274	821.6	160.061	152204	17093-74-2		HMDB62557	58660448	58892548	48256692	61928672	42067920	75334680	133993808	129526696	110343088	133505624	125525392	111503760
241	N-acetyltryptophan	Amino Acid	Tryptophan Metabolism	33959	LC/MS Neg	100001254	2630	245.093	700653	1218-34-4	C03137	HMDB13713	1589576	1650778	2247726	1300388	1849898	2142286	3044443	2330435	2934512	2427722	2764929	2501646
156	N-acetyltyrosine	Amino Acid	Tyrosine Metabolism	32390	LC/MS Pos Early	100001104	1860	224.092	68310	537-55-3		HMDB00866	19521672	13350929	19605682	14238253	18367624	17301696		368014	353855	400234	381624	879588
373	N-acetylvaline	Amino Acid	Leucine, Isoleucine and Valine Metabolism	1591	LC/MS Neg	1084	1704	158.082	66789	96-81-1		HMDB11757	19509852	19529074	23955298	18954678	20328498	23154780	24330152	17692436	22207200	24137896	24523768	22476780
461	N-alpha-acetylornithine	Amino Acid	Urea cycle; Arginine and Proline Metabolism	32984	LC/MS Neg	100000285	743	173.093	439232	6205-08-09	C00437	HMDB03357	5127056	4046685	5173664	6241516	4096350	4090373	3582838	1.9221e+06	4095906	4320048	3849382	4464561
4051	N-carbamoylaspartate	Nucleotide	Pyrimidine Metabolism, Orotate containing	1594	LC/MS Polar	1108	3800	175.036	93072	923-37-5	C00438	HMDB00828	445379	257962	490225	245357	261672	250317	554157	926186	387100	374362	314571	505482
375	N-carbamoylvaline	Amino Acid	Leucine, Isoleucine and Valine Metabolism	62852	LC/MS Neg	100020351	1270	159.077	5151292	26081-00-5				286957		201838	173672	366146	1272778	1453034	1254449	971328	1017109	963613
460	N-delta-acetylornithine	Amino Acid	Urea cycle; Arginine and Proline Metabolism	43249	LC/MS Polar	100004523	2719.9	173.093	9920500				1718854	1639208	2525256	1473105	1501512	2419225	2372763	2262527	2168215	1684908	1829813	1888530
258	N-formylanthranilic acid	Amino Acid	Tryptophan Metabolism	43549	LC/MS Neg	100004561	2150	164.035	101399	3342-77-6	C05653	HMDB04089	25256080	24702616	25815716	23139154	21101856	21124112	28732084	24233472	18966244	23534972	17790268	23188666
392	N-formylmethionine	Amino Acid	Methionine, Cysteine, SAM and Taurine Metabolism	2829	LC/MS Polar	194	1188	176.039	439750	4289-98-9	C03145	HMDB01015	150427808	194680736	222191376	141877968	134581392	190520112	211406352	171146192	154497472	303475744	192073728	154999712
1364	N-glycolylneuraminate	Carbohydrate	Aminosugar Metabolism	37123	LC/MS Pos Early	100001491	636	326.108	123802	1113-83-3	C03410	HMDB00833	4536825	4127032	4975349	3905862	2908779	3.43971e+06	5738376	6661784	3945504	2711392	3.33102e+06	4762110
57	N-methyl-GABA	Amino Acid	Glutamate Metabolism	39577	LC/MS Pos Early	100003152	2109	118.086	70703	1119-48-8	C15987		94945976	86122896	98167528	76148056	107287032	73869712	198825824	204562784	158371776	165001312	196087040	187884080
470	N-methylproline	Amino Acid	Urea cycle; Arginine and Proline Metabolism	37431	LC/MS Pos Early	100001956	1335	130.086	557	475-11-6			18318268	15335056	12617931	14955876	10257100	9701954	5101968	7.96271e+06	7407379	4050478	6952484	2654940
1712	N-octanoylglutamine	Lipid	Fatty Acid Metabolism (Acyl Glutamine)	54919	LC/MS Neg	100003941	4164	271.166								28032	26055			56055	49519		57719	43607
1736	N-octanoylglycine	Lipid	Fatty Acid Metabolism (Acyl Glycine)	43502	LC/MS Neg	100003940	4335.4	200.129	84290	14246-53-8		HMDB00832	7166699	6887715	9361445	7015743	7543887	10951949	24271520	23753100	15237257	11313264	10654551	7.85467e+06
136	N-succinyl-phenylalanine	Amino Acid	Phenylalanine Metabolism	63855	LC/MS Neg	100021472	1600	264.088	3131586				1057581	286755	1142820		771966	951103	2543768	2.01217e+06	1361821	1.76938e+06	1504870	1.84412e+06
4164	N1-Methyl-2-pyridone-5-carboxamide	Cofactors and Vitamins	Nicotinate and Nicotinamide Metabolism	40469	LC/MS Neg	100001468	1668	151.051	69698	701-44-0	C05842	HMDB04193	160113632	140829728	168698864	130249736	162149200	179941984	504848160	483942272	320285664	339053024	349971680	425970080
4000	1-methyladenosine	Nucleotide	Purine Metabolism, Adenine containing	15650	LC/MS Pos Early	1242	2120	282.12	27476	15763-06-1	C02494	HMDB03331	42391020	37074248	43024680	32980752	47464800	38811168	82710704	94194384	62536112	65937888	69710264	76255192
4037	1-methylguanosine	Nucleotide	Purine Metabolism, Guanine containing	31609	LC/MS Neg	100001122	1915	296.1	96373	2140-65-0		HMDB01563	4401546	3894138	4414873	3711859	4843758	6226974	10387691	11527403	8152266	9016005	8929521	9179543
3974	N1-methylinosine	Nucleotide	Purine Metabolism, (Hypo)Xanthine/Inosine containing	48351	LC/MS Pos Early	100001409	1430	283.104	65095	20245-33-4		HMDB02721	1871191	1910209	1903746	1363717	2.5719e+06	2822993	6520545	8178414	6.64931e+06	4863366	5371810	5431092
4039	N2,N2-dimethylguanosine	Nucleotide	Purine Metabolism, Guanine containing	35137	LC/MS Pos Early	100001412	2210	312.13	92919	2140-67-2		HMDB04824	1985622	1931611	1884592	1884220	2494184	2583651	4249830	6223658	5476679	4298636	4.1871e+06	4027443
462	N2,N5-diacetylornithine	Amino Acid	Urea cycle; Arginine and Proline Metabolism	43591	LC/MS Neg	100004575	1367	215.104	65977	39825-23-5			37464092	32023696	37559092	31499328	41352280	46076028	59622120	57025776	44725784	50025916	51000412	54180952
105	N2,N6-diacetyllysine	Amino Acid	Lysine Metabolism	48455	LC/MS Neg	100006124	1604	229.119	91827	499-86-5			48011188	44011728	54532940	41181516	49476824	54835968	79932520	73184464	59016088	65318480	66203832	73417264
104	N2-acetyl,N6,N6-dimethyllysine	Amino Acid	Lysine Metabolism	63254	LC/MS Pos Early	100020545	2172	217.155					22528780	19755324	23649504	17317648	25108426	25646232	51845608	48197168	44732776	37728732	38298224	43453568
103	N2-acetyl,N6-methyllysine	Amino Acid	Lysine Metabolism	62954	LC/MS Pos Early	100020546	2168	203.139					1474143	1436862	1225943	1045048	1427902	1221923	2037712	2063080	1434683	1648274	1642485	2023724
100	N2-acetyllysine	Amino Acid	Lysine Metabolism	36751	LC/MS Pos Early	100001721	2124	189.123	92907	1946-82-3	C12989	HMDB00446	59357384	60102388	66769036	56060220	66493836	57693952	103305480	103976808	95784288	84140976	95901952	94595064
4038	N2-methylguanosine	Nucleotide	Purine Metabolism, Guanine containing	35133	LC/MS Neg	100001467	1988	296.1	3035422	2140-77-4		HMDB05862	785852	739268	746054	603241	688963	1099671	1259013	1442232	960129	1057098	1050676	931428
4071	N3-methyluridine	Nucleotide	Pyrimidine Metabolism, Uracil containing	35135	LC/MS Neg	100001424	1944	257.078	316991	2140-69-4		HMDB04813		101246	144053	131036		174792	521863	523476	336747	407433	435111	406395
4100	N4-acetylcytidine	Nucleotide	Pyrimidine Metabolism, Cytidine containing	35130	LC/MS Pos Early	100001413	1580	286.103	107461	3768-18-1		HMDB05923	3219401	2564858	3.38429e+06	2300689	2.63946e+06	3577310	7.03288e+06	8759182	6188253	6325086	3325681	6654937
110	N6,N6,N6-trimethyllysine	Amino Acid	Lysine Metabolism	1498	LC/MS Pos Early	189	2825	189.16	440120	23284-33-5	C03793	HMDB01325	265794064	264090144	300440256	211902432	261765088	281418880	553102720	579575680	513281152	435812448	497095040	443792608
109	N6,N6-dimethyllysine	Amino Acid	Lysine Metabolism	62862	LC/MS Pos Early	100020417	2831	175.144	193344	2259-86-1	C05545	HMDB13287	76517264	85331088	86654048	58708744	66027012	72851232	125656608	106427872	125603264	96164712	106568888	87096688
101	N6-acetyllysine	Amino Acid	Lysine Metabolism	36752	LC/MS Neg	100001734	1059	187.109	92832	692-04-6	C02727	HMDB00206	440252	570763	699355	372665	563456	945314	834134	742570	1.22279e+06	720636	961462	652864
4011	N6-carbamoylthreonyladenosine	Nucleotide	Purine Metabolism, Adenine containing	35157	LC/MS Pos Early	100001415	2008	413.142	161466	24719-82-2		HMDB41623	920191	603420	856031	704298	897115	966837	1.34269e+06	1992756	1406360	1260792	1050484	1373218
107	N6-carboxyethyllysine	Amino Acid	Lysine Metabolism	37458	LC/MS Pos Early	100001769	2695	219.134	22283604	5746-03-02			28346364	26517384	32300650	22954028	30875812	35076720	66714332	65288708	66360744	48623272	50132072	50825584
1365	N6-carboxymethyllysine	Carbohydrate	Advanced Glycation End-product	36713	LC/MS Pos Early	100001768	2500	205.118	123800	5746-04-03			59205100	53810348	66592792	46013148	57395408	70105816	142300944	127879560	128653920	100023968	108554640	110378376
4001	N6-methyladenosine	Nucleotide	Purine Metabolism, Adenine containing	37114	LC/MS Pos Early	213	2264	282.12	102175	1867-73-8		HMDB04044	156043	235748	278354	136949	296737	248230	612921	867135	274101	332638	397192	386364
108	N6-methyllysine	Amino Acid	Lysine Metabolism	62860	LC/MS Pos Early	100003415	2831	161.129	164795	1188-07-4	C02728	HMDB02038	3894251	3068738	3619279	2434409	2955043	3069391	5459855	4808809	5128431	4.03979e+06	4963966	3866904
4021	N6-succinyladenosine	Nucleotide	Purine Metabolism, Adenine containing	48130	LC/MS Neg	100001664	940	382.1	165243	4542-23-8		HMDB00912	1153359	1479254	1420590	1850090	1771774	2224504	3360986	3005251	2933434	2589172	3039534	2693534
4763	naringenin	Xenobiotics	Food Component/Plant	44663	LC/MS Neg	100000920	3437	271.061	932	67604-48-2	C00509	HMDB02670	2534844	2489521	1554522	2721615	1916952	732388	155420	147587	230642	111768	180775	167433
4757	naringenin 7-glucuronide	Xenobiotics	Food Component/Plant	54924	LC/MS Neg	100010898	3144	447.093					986994	1007067	1497030	736869	2367416	3366344	2702206	2421888	2123129	2442127	2328001	2604358
4769	nicotianamine	Xenobiotics	Food Component/Plant	43026	LC/MS Pos Early	100004035	1800	304.15	9882882	34441-14-0	C05324		4813565	6368909	5227334	4569476	5269364	5587540	18069468	22165452	41120704	30527776	36193224	19048982
4144	nicotinamide	Cofactors and Vitamins	Nicotinate and Nicotinamide Metabolism	594	LC/MS Pos Early	432	1942	123.055	936	98-92-0	C00153	HMDB01406	33279028	58980868	49328696	46650932	50774724	82976392	220129408	181284160	143743568	140414384	119112928	132646344
4155	nicotinamide N-oxide	Cofactors and Vitamins	Nicotinate and Nicotinamide Metabolism	39582	LC/MS Pos Early	100002763	877	139.05	72661	1986-81-8		HMDB02730	46677288	51830048	42966324	35867808	41112720	54955720	145735888	185408544	120054128	123481040	100368432	139958176
4146	nicotinamide ribonucleotide (NMN)	Cofactors and Vitamins	Nicotinate and Nicotinamide Metabolism	22152	LC/MS Neg	1312	680	211.001	14180	1094-61-7	C00455	HMDB00229	1033550	1070962	1329541	976756	1287554	1103238	2111729	2389556	1544617	1600679	1631399	2282261
4147	nicotinamide riboside	Cofactors and Vitamins	Nicotinate and Nicotinamide Metabolism	33013	LC/MS Pos Early	100001310	2040	255.098	439924	1341-23-7	C03150	HMDB00855	6.34658e+06	5197935	5666792	6243653	7941746	6.91218e+06	10948282	13524634	9224440	9640460	7.00652e+06	10042805
4141	nicotinate	Cofactors and Vitamins	Nicotinate and Nicotinamide Metabolism	1504	LC/MS Pos Early	567	1673	124.039	938	59-67-6	C00253	HMDB01488	114553448	45007440	104813112	37059624	35557840	25174248	3946258	27578034	54293316	37090080	61957060	45754008
4142	nicotinate ribonucleoside	Cofactors and Vitamins	Nicotinate and Nicotinamide Metabolism	33471	LC/MS Pos Early	100001316	1536	256.082	161234	2625-49-2	C05841	HMDB06809	9073616	17051780	14532594	9203439	11447498	9778411	24793690	30670444	49634912	33370062	46601088	23974824
4163	nicotinurate	Cofactors and Vitamins	Nicotinate and Nicotinamide Metabolism	35121	LC/MS Neg	100001455	1467	179.046	68499	583-08-4	C05380	HMDB03269	299832	240347			248790	121519	646669	656472	460121	623103	669590	656717
4384	o-cresol sulfate	Xenobiotics	Benzoate Metabolism	36845	LC/MS Neg	100001806	2796	187.007	11615528				3524318	2455182	3160830	2816094	3133243	3415290	3.69329e+06	3.63776e+06	2520023	2929618	2638031	3470808
5681	O-sulfo-L-tyrosine	Xenobiotics	Chemical	45413	LC/MS Neg	100005384	990	260.023	514186				9977859	9534874	10244443	8845829	9343513	9797235	15377819	15429205	11504583	12691107	12355402	14549799
164	o-tyramine	Amino Acid	Tyrosine Metabolism	63078	LC/MS Pos Early	100021029	2914	138.091	74865	2039-66-9			4596847	4285225	4692585	3775957	4799702	5472859	5.95107e+06	7456515	5323781	5135138	5237883	5814624
1622	octadecenedioate (C18:1-DC)	Lipid	Fatty Acid, Dicarboxylate	61861	LC/MS Neg	100019978	4875	311.223					430187	253268	512738	455742					138891
1828	octadecenedioylcarnitine (C18:1-DC)*	Lipid	Fatty Acid Metabolism (Acyl Carnitine, Dicarboxylate)	61865	LC/MS Pos Late	100005996	1180	456.332		251981-06-3						75796	115215		566622	411483	2036166	443538	542695	567350
1769	octanoylcarnitine (C8)	Lipid	Fatty Acid Metabolism (Acyl Carnitine, Medium Chain)	33936	LC/MS Pos Late	100001247	950	288.217	123701	3671-77-0	C02838	HMDB00791	152725	124550	127333		154208	147986	345965	241899	471926	202908	332668	228852
440	ornithine	Amino Acid	Urea cycle; Arginine and Proline Metabolism	1493	LC/MS Pos Early	444	2800	133.097	6262	3184-13-2	C00077	HMDB03374	47742516	45382060	68070120	52947692	32441452	26117468	32383322	27594060	41098856	27601400	33103014	28394362
4053	orotate	Nucleotide	Pyrimidine Metabolism, Orotate containing	1505	LC/MS Polar	445	1638.1	155.01	967	50887-69-9	C00295	HMDB00226	224122288	184996000	170956832	199315264	188245264	209970672	359424576	398279712	327277856	279467648	256561792	319192928
4055	orotidine	Nucleotide	Pyrimidine Metabolism, Orotate containing	35172	LC/MS Polar	100001416	2250	287.052	92751	314-50-1		HMDB00788	2835402	1720508	2962521	2278417		2343326	16139076	52452144	4662533	6491774	8377285	10269611
4193	oxalate (ethanedioate)	Cofactors and Vitamins	Ascorbate and Aldarate Metabolism	20694	LC/MS Polar	100000841	3803	88.988	971	144-62-7	C00209	HMDB02329	9677434	10547452	13917677	8221400	9085939	7220915	3330343	5237577	3.5263e+06	2634642	1.87882e+06	2.90496e+06
215	p-cresol glucuronide*	Amino Acid	Tyrosine Metabolism	48841	LC/MS Neg	100006191	2420	283.082	154035	17680-99-8		HMDB11686	5691794	5225889	7549268	10007801	6907669	10472295	643647	588663	318762	305332	458968	594229
4377	p-cresol sulfate	Xenobiotics	Benzoate Metabolism	36103	LC/MS Neg	100001315	2890	187.007	4615423	3233-57-7		HMDB11635	25688372	27290312	25222428	50606120	24947160	41367220	2175830	3198678	2090238	2507801	2291331	2588660
4338	p-hydroxybenzaldehyde	Xenobiotics	Benzoate Metabolism	17665	LC/MS Neg	1276	2040	121.029	126	123-08-0	C00633	HMDB11718	19181628	39368692	31162880	33879352	27067716	24607544	47162592	30922244	42511056	91716000	44104140	63795104
1780	palmitoylcarnitine (C16)	Lipid	Fatty Acid Metabolism (Acyl Carnitine, Long Chain Saturated)	44681	LC/MS Pos Late	100000776	1425	400.342	461	6865-14-1	C02990	HMDB00222
4173	pantoate	Cofactors and Vitamins	Pantothenate and CoA Metabolism	63061	LC/MS Neg	100002613	1143	147.066	439251	470-29-1	C00522		17960902	15183164	19434142	13343852	18269704	20463608	27687152	27027516	20785984	24506322	23641136	27463140
4174	pantothenate (Vitamin B5)	Cofactors and Vitamins	Pantothenate and CoA Metabolism	1508	LC/MS Neg	1024	1498.7	218.103	6613	137-08-6	C00864	HMDB00210	653990464	552178048	683262144	544709312	667434176	696816128	677931200	780820352	579023488	674712704	703746048	752055552
5944	pentose acid*	Partially Characterized Molecules	Partially Characterized Molecules	63264	LC/MS Polar	100021467	2180	165.041					103516768	136451344	104152288	127333904	146000448	118390520	225105616	202143184	204662720	195975408	193897360	190905888
147	phenethylamine	Amino Acid	Phenylalanine Metabolism	12142	LC/MS Pos Early	1207	3065	122.096	1001	64-04-0	C05332	HMDB02017	11413037	9364263	9457377	6248435	7568327	9068590	10583540	20396674	18876776	29142962	12755306	24673716
181	phenol glucuronide	Amino Acid	Tyrosine Metabolism	52747	LC/MS Neg	100006679	1800	269.067	87235	17685-05-1		HMDB60014	93491632	50647924	75277984	55363576	61321416	72442024	703669	598047	624906	387077	489653	737876
180	phenol sulfate	Amino Acid	Tyrosine Metabolism	32553	LC/MS Neg	100001510	2156	172.991	74426	937-34-8	C02180	HMDB60015	1255553792	860562112	1018749056	902629248	1010412672	1190416768	13895138	18702450	14022795	10844298	11734440	17045220
148	phenylacetate	Amino Acid	Phenylalanine Metabolism	15958	LC/MS Neg	100000011	2150	135.045	999	103-82-2	C07086	HMDB00209	2344263	2194783	3940150	1966438	2952786	2997181	897908	304701	554491	663342	630390	682512
1137	phenylacetylaspartate	Peptide	Acetylated Peptides	63158	LC/MS Polar	100020879	2470	250.072	562665	2752-32-1		HMDB29355	8271665	7305117	9368923	6569747	6683701	8898028	15532841	13753314	9112808	10449137	11632167	13072462
1121	phenylacetylcarnitine	Peptide	Acetylated Peptides	48425	LC/MS Pos Early	100006108	3092	280.154	101724840	287108-21-8			287514	306576	313791	189056	318901	467090	1187949	1270666	982984	754493	786122	804235
1123	phenylacetylglutamate	Peptide	Acetylated Peptides	52925	LC/MS Neg	100009045	1570	264.088	11579826			HMDB59772	1657046	603883	1122839	1304972	1158146	1271661	2043902	2282725	1347195	1471377	1484988	1509126
1124	phenylacetylglutamine	Peptide	Acetylated Peptides	35126	LC/MS Neg	100001417	2330	263.104	92258	28047-15-6	C04148	HMDB06344	2216536	1371425	1.77231e+06	1347270	1508694	1.67915e+06	1779371	1721763	1419492	1498061	1611491	1677188
1127	phenylacetylglycine	Peptide	Acetylated Peptides	33945	LC/MS Neg	100001275	2375	192.067	68144	500-98-1	C05598	HMDB00821	912782144	655905792	768621504	579092736	642789632	769044224	1047715520	1051155968	841467328	884314048	879165248	940756928
1129	phenylacetylleucine	Peptide	Acetylated Peptides	57650	LC/MS Neg	100009243	4120	248.129					2814087	2540346	3189540	2335080	2821666	3507491	6482572	5508302	4278475	4495098	4.56405e+06	4767254
1132	phenylacetylphenylalanine	Peptide	Acetylated Peptides	40699	LC/MS Neg	100003760	4260	282.114	47583	738-75-0			162800	163061	280740	74313	126403	188006	470756	341288	226964	277659	221347	264518
1134	phenylacetyltaurine	Peptide	Acetylated Peptides	63154	LC/MS Neg	100008932	2494	242.049	2179693	33953-90-1			25558494	12763981	13848015	15299822	13025868	14214106	17630888	16086955	12383539	12992724	12894232	16978912
133	phenylalanine	Amino Acid	Phenylalanine Metabolism	64	LC/MS Pos Early	460	2878	166.086	6140	63-91-2	C00079	HMDB00159	286472000	440972384	278772352	266827616	209732336	184648352	204457360	247708416	488396736	344504128	474546880	260939168
871	phenylalanylglycine	Peptide	Dipeptide	41370	LC/MS Neg	100003588	2462	221.093	98207	721-90-4		HMDB28995	98118	259534	121286	148482	150945	168498	530424	462918	838570	664249	1062910	527279
878	phenylalanylhydroxyproline*	Peptide	Dipeptide	63039	LC/MS Pos Early	100021238	2874	279.134				HMDB28996,HMDB11176	5559654	3.96854e+06	5298521	3576021	4355105	4660780	12469798	12004815	7.47987e+06	7380747	7.46442e+06	8.20982e+06
144	phenyllactate (PLA)	Amino Acid	Phenylalanine Metabolism	22130	LC/MS Neg	100000774	2208	165.056	3848	828-01-3	C05607	HMDB00779	40059452	27786382	45973284	28128278	27678240	30251520	22031880	20174956	19556406	35951400	18522480	57491392
4385	phenylpropionylglycine	Xenobiotics	Benzoate Metabolism	35434	LC/MS Neg	100001591	2945	206.082	152323	56613-60-6		HMDB00860	2089572	1782800	2280808	1561208	1831732	2023894	3706863	3118785	2230040	2442563	2164872	2726799
143	phenylpyruvate	Amino Acid	Phenylalanine Metabolism	566	LC/MS Neg	241	2515	163.04	997	156-06-9	C00166	HMDB00205	95901192	87768464	117078936	81920176	77280336	83285680	64949964	27948978	46957496	80231024	56209340	63970756
1396	phosphate	Energy	Oxidative Phosphorylation	42109	LC/MS Pos Early	461	576	98.9842	1061	7664-38-2	C00009	HMDB01429	836827392	804670784	907263552	764935168	965000384	912555712	1359057792	1332340224	1277351296	1139424128	1200489600	1204578432
266	picolinate	Amino Acid	Tryptophan Metabolism	1512	LC/MS Pos Early	1022	910	124.039	1018	98-98-6	C10164	HMDB02243	12627695	7458844	17820496	8030193	11964942	16485448	19006796	13450725	15234864	12902128	13296696	17878876
1755	picolinoylglycine	Lipid	Fatty Acid Metabolism (Acyl Glycine)	63057	LC/MS Pos Early	100021198	1945	181.061	11788622	5616-29-5		HMDB59766	80974064	67744256	81260968	64774040	91768160	96904080	154331984	141774304	121259592	112999880	94426016	136773312
1596	pimelate (C7-DC)	Lipid	Fatty Acid, Dicarboxylate	15704	LC/MS Polar	100000101	2745	159.066	385	111-16-0	C02656	HMDB00857	12869555	13019945	18433184	12168254	15667769	17540000	35321936	40663476	23072524	22123032	24973128	31020258
1824	pimeloylcarnitine/3-methyladipoylcarnitine (C7-DC)	Lipid	Fatty Acid Metabolism (Acyl Carnitine, Dicarboxylate)	53224	LC/MS Pos Early	100009407	2773	304.175					9562698	13184103	9497532	5935115	8445952	9894215	15627989	17979412	14545854	12457798	11906783	11641751
2096	pinitol	Lipid	Inositol Metabolism	37086	LC/MS Polar	100001860	2039.6	239.077	164619	10284-63-6	C03844	HMDB34219	17211824	19676260	20219042	18885110	20455448	20664472	76141888	79786160	78100656	68375536	75975184	68059016
124	pipecolate	Amino Acid	Lysine Metabolism	1444	LC/MS Pos Early	1025	2200	130.086	849	4043-87-2	C00408	HMDB00070	823545536	739743296	865979648	618819648	846117824	950319168	1201230464	1270427776	977263104	910822272	885972096	1031218048
4446	piperidine	Xenobiotics	Food Component/Plant	38183	LC/MS Pos Early	100002398	2500	86.0964	8082	110-89-4	C01746	HMDB34301	18898340	17580840	18699992	14336827	25810580	29360422	3140180	2982547	2608259	2501839	2493191	2719364
467	prolylhydroxyproline	Amino Acid	Urea cycle; Arginine and Proline Metabolism	35127	LC/MS Pos Early	100001167	2128	229.118	11673055	18684-24-7		HMDB06695	41279544	28726576	46989744	25730108	35499824	35098076	105682240	88057256	59796708	65289796	63691472	72993064
448	proline	Amino Acid	Urea cycle; Arginine and Proline Metabolism	1898	LC/MS Pos Early	480	1603	116.071	145742	147-85-3	C00148	HMDB00162	131888952	189401664	139459216	124417736	61165480	72923072	94701424	151783712	419929280	243917632	432400384	84608504
892	prolylglycine	Peptide	Dipeptide	40703	LC/MS Pos Early	100003674	2136	173.092	6426709	2578-57-6		HMDB11178	82719672	72807120	97530816	69526368	105497688	112009080	199900160	171514720	167026464	155295008	144018816	161813472
1694	propionylcarnitine (C3)	Lipid	Fatty Acid Metabolism (also BCAA Metabolism)	32452	LC/MS Neg	100001162	1467	216.124	107738	17298-37-2	C03017	HMDB00824	84149	70011	75992	69313	60029		166759	186018	92554		118960	136937
1695	propionylglycine (C3)	Lipid	Fatty Acid Metabolism (also BCAA Metabolism)	31932	LC/MS Neg	100001150	960	130.051	98681	21709-90-0		HMDB00783	25140948	21437396	32191696	19069548	23776496	26307392	46678352	37299580	30079456	31229160	24714770	35528552
4371	propyl 4-hydroxybenzoate sulfate	Xenobiotics	Benzoate Metabolism	48460	LC/MS Neg	100006264	3971	259.028		162338-10-5									380574	140780	402875
4067	pseudouridine	Nucleotide	Pyrimidine Metabolism, Uracil containing	33442	LC/MS Neg	821	1100	243.062	15047	1445-07-4	C02067	HMDB00767	136555376	100630080	139050048	100084880	137523728	131850776	231362896	240661200	178230496	189975280	196658208	216935232
4230	pterin	Cofactors and Vitamins	Pterin Metabolism	43023	LC/MS Pos Early	100004216	1805	164.057	73000	22363-60-4	C00715	HMDB00802	2150691	1334824	1442707	1403311	1.85342e+06	1964375	2048497	2045360	1153759	1370229	1159748	1435249
488	putrescine	Amino Acid	Polyamine Metabolism	1408	LC/MS Pos Early	49	3027	89.1073	1045	110-60-1	C00134	HMDB01414	13327615	10637452	10214420	8831262	7922955	7366112	25437194	21140362	13023261	13189613	11581026	14521755
4286	pyridoxal	Cofactors and Vitamins	Vitamin B6 Metabolism	1651	LC/MS Pos Early	491	2343	168.065	1050	65-22-5	C00250	HMDB01545	190968032	167211088	204225584	157536192	208119312	231654688	290634592	266475328	258597216	232856832	235858176	253173952
4283	pyridoxamine	Cofactors and Vitamins	Vitamin B6 Metabolism	2150	LC/MS Pos Early	568	2975	169.097	1052	58052-48-5	C00534	HMDB01431	9267967	11824826	10644472	10340550	9992022	11821484	9071819	8507265	10592855	7795662	9898759	7970234
4287	pyridoxate	Cofactors and Vitamins	Vitamin B6 Metabolism	31555	LC/MS Polar	100001121	846	182.046	6723	82-82-6	C00847	HMDB00017	323695840	249803568	304792192	250095776	253672352	290486720	385784128	320491584	232566912	279529184	306737152	285055584
4281	pyridoxine (Vitamin B6)	Cofactors and Vitamins	Vitamin B6 Metabolism	608	LC/MS Pos Early	936	2442	170.081	1054	58-56-0	C00314	HMDB02075	10123192	15617798	12367428	9324299	8097630	9359330	10776499	16523544	16964314	15269554	34637300	9184884
52	pyroglutamine*	Amino Acid	Glutamate Metabolism	46225	LC/MS Pos Early	100001540	1900	129.066	134508	2353-44-8			109877096	86993376	100534224	84343720	99782336	113648120	136238560	126209704	109267552	113284696	107439016	116053616
4899	pyrraline	Xenobiotics	Food Component/Plant	48428	LC/MS Neg	100001767	2304	253.119	122228	74509-14-1		HMDB33143	235300	258598	264869	236133	240427	336399	471414	487958	735145	479018	513454	431019
1175	pyruvate	Carbohydrate	Glycolysis, Gluconeogenesis, and Pyruvate Metabolism	22250	LC/MS Polar	823	2650	175.025	1060	127-17-3	C00022	HMDB00243	3.61929e+06	2403327	4253562	1955857	1457912	1998157	4984912	5362303	3227072	2158436	2401153	3688205
4693	quinate	Xenobiotics	Food Component/Plant	18335	LC/MS Polar	100000442	2432.9	191.056	6508	77-95-2	C00296	HMDB03072	12931076	15006674	16376381	12033802	15400767	15166326	46191912	63910016	64104700	49683828	73054440	45259248
4140	quinolinate	Cofactors and Vitamins	Nicotinate and Nicotinamide Metabolism	1899	LC/MS Polar	182	3000	166.015	1066	89-00-9	C03722	HMDB00232	23528912	25051408	25729880	17956620	23365824	26858240	62638544	62342724	40307536	37900920	34225592	47729788
1268	raffinose	Carbohydrate	Disaccharides and Oligosaccharides	586	LC/MS Neg	879	978	503.162	10542	17629-30-0	C00492	HMDB03213	18072050	27066594	21668256	18134832	20679662	24870690	73629312	86037736	158236736	111824040	157896400	69071200
1198	ribitol	Carbohydrate	Pentose Metabolism	15772	LC/MS Polar	100000406	1789.6	151.061	6912	488-81-3	C00474	HMDB00508	8702770	7112480	7846923	6131240	8010727	7113487	10513377	11491448	9788983	10628611	10237554	10797551
4170	riboflavin (Vitamin B2)	Cofactors and Vitamins	Riboflavin Metabolism	1827	LC/MS Neg	500	3160	255.089	493570	83-88-5	C00255	HMDB00244	5196471	3.94767e+06	4965124	3189363	5391491	6773302	11746353	19188116	6565904	6.43648e+06	6039676	6503253
1199	ribonate	Carbohydrate	Pentose Metabolism	27731	LC/MS Polar	100001007	2425	165.041	5460677	5336-08-03	C01685	HMDB00867	226153280	245268768	261400176	218556928	262648976	234073008	412910848	404428192	293969184	343105280	295598848	328962688
1197	ribose	Carbohydrate	Pentose Metabolism	1471	LC/MS Polar	914	1508.2	195.051	5779	50-69-1	C00121	HMDB00283	5298383	5954534	4323334	6585463	5376314	5457531	3872630	2893896	6451810	4991401	4273633	4204675
1223	ribulonate/xylulonate/lyxonate*	Carbohydrate	Pentose Metabolism	61858	LC/MS Polar	100019968	2350	165.041					51084440	83797768	53128044	65379920	87983664	79494952	96756760	151983040	93361704	72070400	60343548	63127148
1200	ribulose/xylulose	Carbohydrate	Pentose Metabolism	54671	LC/MS Polar	100006122	1400	195.051					7726086	5547307	5503908	5784599	5.44901e+06	4842071	4317648	4075267	4920658	5260815	5614415	4997486
5729	S-(3-hydroxypropyl)mercapturic acid (HPMA)	Xenobiotics	Chemical	44552	LC/MS Neg	100004568	1576	220.065	3371179	23127-40-4			39026504	31372842	40137996	30169708	30974308	37202176	52828480	52895328	38335252	43622164	38439000	45665640
60	S-1-pyrroline-5-carboxylate	Amino Acid	Glutamate Metabolism	42370	LC/MS Pos Early	35	1528	114.055	1196	2906-39-0	C04322	HMDB01301	290023	641513	781088	400860		487138	1845107	1902326	1413153	1165983	1337496	860536
400	S-adenosylmethionine (SAM)	Amino Acid	Methionine, Cysteine, SAM and Taurine Metabolism	15915	LC/MS Pos Early	1263	3002	399.144	34756	24346-00-7;86867-01-8;86867-0108	C00019	HMDB01185	10777225	9105457	11179779	8749392	9889566	12043945	18280076	18908904	16670365	13836743	13865808	14642285
415	S-carboxyethylcysteine	Amino Acid	Methionine, Cysteine, SAM and Taurine Metabolism	64177	LC/MS Pos Early	100021530	1785	194.048		4033-46-9			7571712	6342399	8.31425e+06	5454604	8.36569e+06	9275212	20257800	22194220	18404864	14245276	14037099	16552993
5620	S-carboxymethyl-L-cysteine	Xenobiotics	Drug - Other	47897	LC/MS Pos Early	100002324	1490	180.032	1080	638-23-3	C03727	HMDB29415	3758786	3568537	4681532	3.23209e+06	4081356	4599592	8803799	7.94646e+06	7619119	6269604	6408388	7.27525e+06
412	S-methylcysteine	Amino Acid	Methionine, Cysteine, SAM and Taurine Metabolism	39592	LC/MS Polar	100002749	1942	134.028	24417	1187-84-4		HMDB02108	230906	173879	253247				343245	365093
413	S-methylcysteine sulfoxide	Amino Acid	Methionine, Cysteine, SAM and Taurine Metabolism	43378	LC/MS Pos Early	100002927	900	152.038	82142	6853-87-8		HMDB29432	176932						440949	580953	381896	322444		497698
115	saccharopine	Amino Acid	Lysine Metabolism	1495	LC/MS Pos Early	392	2530	277.139	160556	997-68-2	C00449	HMDB00279	2.08594e+06	2771504	2691625	2354397	2.06272e+06	3720299	6601191	7115055	13593571	9294018	13929303	5578873
5591	salicylate	Xenobiotics	Drug - Topical Agents	1515	LC/MS Polar	501	802	137.024	338	69-72-7	C00805	HMDB01895	7966039	5639932	9211031	8279711	6498526	8076125	2.52203e+06	1886773	2156097	1789156	2456021	1895917
4	sarcosine	Amino Acid	Glycine, Serine and Threonine Metabolism	1516	LC/MS Pos Early	1023	1280	90.055	1088	107-97-1	C00213	HMDB00271	8706996	8191116	9056763	6.36483e+06	5679560	5572257	9013749	6.74555e+06	8969988	8030733	4589393	6450841
1604	sebacate (C10-DC)	Lipid	Fatty Acid, Dicarboxylate	32398	LC/MS Neg	100001211	1788	201.113	5192	111-20-6	C08277	HMDB00792	1.50481e+06	1642460	1878586	1179341	1.52227e+06	2690550	2632466	3228396	3536059	2225709	2646039	2238534
1222	sedoheptulose	Carbohydrate	Pentose Metabolism	53237	LC/MS Polar	100002619	2255	209.067	5459879	3019-74-7		HMDB03219	3413040	3349619	2997691	3662813	2955118	3512562	2663915	2368607	4864986	2582896	4671652	2757721
9	serine	Amino Acid	Glycine, Serine and Threonine Metabolism	1648	LC/MS Pos Early	503	1239	106.05	5951	56-45-1	C00065	HMDB00187	20119580	37496804	25497832	22496676	17446846	19989880	28196752	26136658	58083112	39547296	56286636	24157676
271	serotonin	Amino Acid	Tryptophan Metabolism	2342	LC/MS Pos Early	504	2550	177.102	5202	153-98-0	C00780	HMDB00259	605750	633186	776055	584412	853405	789957	1172499	1869450	1175880	821712	902225	1159465
4837	sinapate	Xenobiotics	Food Component/Plant	21150	LC/MS Neg	100000869	1973	223.061	637775	530-59-6	C00482	HMDB32616	3282169	2928083	2868719	1.91536e+06	2037934	2420722	6.44066e+06	4419242	2337621	3.52601e+06	2887050	5390910
4843	soyasaponin I	Xenobiotics	Food Component/Plant	43590	LC/MS Neg	100004481	5163	941.511	122097	51330-27-9	C08983	HMDB34649							93820	151943	516086	135998	617124	113350
4844	soyasaponin II	Xenobiotics	Food Component/Plant	43589	LC/MS Neg	100004482	5175	911.501	171435	55319-36-3	C12081	HMDB34650								63669	326896	63766	322093	58591
496	spermidine	Amino Acid	Polyamine Metabolism	485	LC/MS Pos Early	50	3355	146.165	1102	124-20-9	C00315	HMDB01257	6045817	7.51636e+06	8745209	5053383	3920942	6116827	3.44757e+06	3084706	8912034	4478615	11869657	2966671
503	spermine	Amino Acid	Polyamine Metabolism	603	LC/MS Pos Early	507	3350	203.223	1103	71-44-3	C00750	HMDB01256	99169	97262	273947						71617		50471
2878	sphinganine	Lipid	Sphingolipid Synthesis	17769	LC/MS Pos Late	313	1413	302.305	3126	3102-56-5	C00836	HMDB00269	150243	183367		284122	153622		286599	448180	617565	392378	462432	258008
2987	sphingomyelin (d18:2/16:0, d18:1/16:1)*	Lipid	Sphingomyelins	42459	LC/MS Pos Late	100004329	2002	701.559					119680	156848	116704		78812	227598	317503	232776	210982	238799	183814	253598
3029	sphingosine	Lipid	Sphingosines	17747	LC/MS Pos Late	297	1393	300.29	5353955	123-78-4	C00319	HMDB00252	187599	91702	72528	112724		78629	242387	191173	263106	192136	263853	195929
4848	stachydrine	Xenobiotics	Food Component/Plant	34384	LC/MS Pos Early	100001296	1440	144.102	115244	4136-37-2	C10172	HMDB04827	575411072	484103072	589206720	423941024	535867168	591500608	934592128	889654912	739796672	701111936	732307904	782321472
1236	stachyose	Carbohydrate	Disaccharides and Oligosaccharides	54884	LC/MS Polar	934	5280	711.22	439531	10094-58-3	C01613	HMDB03553	616879	1401437	772569	884957	694902	844061	2787958	5417816	7099301	5221849	7.46568e+06	3081009
1599	suberate (C8-DC)	Lipid	Fatty Acid, Dicarboxylate	15730	LC/MS Neg	100000016	804.3	173.082	10457	505-48-6	C08278	HMDB00893	15455612	12798325	18560908	13916954	16497884	20310908	33147280	30088192	26763308	25018976	25675188	29068372
1825	suberoylcarnitine (C8-DC)	Lipid	Fatty Acid Metabolism (Acyl Carnitine, Dicarboxylate)	52990	LC/MS Pos Early	100006627	2964	318.191					3847278	4771928	5196699	3134606	4150694	6082042	11086334	10253268	10320149	5800454	7610747	6884461
1378	succinate	Energy	TCA Cycle	1437	LC/MS Polar	252	3149	117.019	1110	110-15-6	C00042	HMDB00254	588574976	395691552	631750976	396391680	349502240	502726848	611262912	791800896	408202144	415512064	390358880	601757248
5785	succinimide	Xenobiotics	Chemical	41888	LC/MS Neg	100003696	1270	98.0248	11439	123-56-8	C07273		10154735	8928295	17219506	11146979	10790218	11615244	20750236	15274206	12348973	13943342	15992252	15345535
429	succinoyltaurine	Amino Acid	Methionine, Cysteine, SAM and Taurine Metabolism	63678	LC/MS Polar	100021220	2572	224.023					18745724	18247472	20033820	18070282	19709788	25984042	60572168	109863184	37383952	33941824	35092528	49345700
1377	succinylcarnitine (C4-DC)	Energy	TCA Cycle	37058	LC/MS Pos Early	100001948	2291	262.128	71464481	256928-74-2		HMDB61717	4882124	4502301	5146599	3970499	5014996	6213108	9736111	12067173	9424922	8.03962e+06	7936602	8541559
1258	sucrose	Carbohydrate	Disaccharides and Oligosaccharides	1519	LC/MS Polar	935	3092	387.114	5988	57-50-1	C00089	HMDB00258	15413878	52637848	19204884	22587308	17061996	16463797	17844650	56249056	44885268	43859656	119595680	17821196
5678	sulfate*	Xenobiotics	Chemical	46960	LC/MS Neg	100002528	616	96.9601	1118	14808-79-8	C00059	HMDB01448	2191309824	2398721536	2244068608	2260526336	1670317056	1428668928	1075766912	1017383744	2696481792	1487705344	2172823552	1161670144
450	symmetric dimethylarginine (SDMA)	Amino Acid	Urea cycle; Arginine and Proline Metabolism	36772	LC/MS Polar	100001410	4649.9	201.136	169148	102783-24-4	C03626	HMDB03334		439437	344338	326941	266644		1170825	1501277			795791
4856	syringic acid	Xenobiotics	Food Component/Plant	37091	LC/MS Neg	100001919	1450	197.046	10742	530-57-4	C10833	HMDB02085	5156862	4790860	5090326	3722081	3899832	3.84552e+06	8803573	8741037	6760243	5969742	4933553	6828053
4919	syringol sulfate	Xenobiotics	Food Component/Plant	48454	LC/MS Neg	100006256	2395	233.012		52904-67-3			3281159	2728706	2197427	1.76505e+06	1470086	2240294
426	taurine	Amino Acid	Methionine, Cysteine, SAM and Taurine Metabolism	2125	LC/MS Polar	512	2120	124.007	1123	107-35-7	C00245	HMDB00251	474669408	413509440	516301984	355665280	373992064	411495136	771193664	1000561344	552478592	696773120	1004183040	663339072
3318	tauro-beta-muricholate	Lipid	Primary Bile Acid Metabolism	33983	LC/MS Neg	100001250	4774	514.284	168408	25696-60-0		HMDB00932	44056	608969		126152	467894	713333	1866334	791159	2143280	1795913	1236259	1313796
3314	taurochenodeoxycholate	Lipid	Primary Bile Acid Metabolism	18494	LC/MS Neg	1629	5250	498.289	387316	6009-98-9	C05465	HMDB00951									232126	103856	165986
3307	taurocholate	Lipid	Primary Bile Acid Metabolism	18497	LC/MS Neg	1648	5150	514.284	6675	145-42-6	C05122	HMDB00036		1104554			191690	794035	6138282	5231395	19907680	11288328	15259091	4281531
432	taurocyamine	Amino Acid	Methionine, Cysteine, SAM and Taurine Metabolism	35117	LC/MS Neg	100001418	734	166.029	68340	543-18-0	C01959	HMDB03584	1693511	687117	777882		700083		1307043	2398219		626746	1351358	2203700
4256	thiamin (Vitamin B1)	Cofactors and Vitamins	Thiamine Metabolism	5341	LC/MS Pos Early	873	3050	265.112	1130	59-43-8	C00378	HMDB00235	109669648	99184968	113566440	92243616	110313168	119740912	210106096	189804592	207107792	172406304	184533744	163917760
4257	thiamin monophosphate	Cofactors and Vitamins	Thiamine Metabolism	15798	LC/MS Pos Early	523	2378	345.078	3382778	532-40-1	C01081	HMDB02666	217132			194949			580784	509105				544670
5821	thioproline	Xenobiotics	Chemical	53231	LC/MS Pos Early	100009232	1250	134.027	93176	34592-47-4			4000213	2963287	5759862	3040776	2876059	3.81592e+06	2994939	3017325	2340165	2042789	2218856	2269873
4190	threonate	Cofactors and Vitamins	Ascorbate and Aldarate Metabolism	27738	LC/MS Polar	100001022	2384	135.03	151152	70753-61-6	C01620	HMDB00943	574867328	497843136	545022336	404371104	550327488	586313536	796344384	807550016	586569088	621420864	595661312	850704768
16	threonine	Amino Acid	Glycine, Serine and Threonine Metabolism	1284	LC/MS Pos Early	564	1514	120.066	6288	72-19-5	C00188	HMDB00167	68085848	118933576	94393568	72935080	60374224	64953060	159134496	139959120	225838288	176257856	201540096	117468256
4117	thymidine	Nucleotide	Pyrimidine Metabolism, Thymine containing	2183	LC/MS Neg	872	1963.7	241.083	5789	50-89-5	C00214	HMDB00273	6701281	8776191	6142123	6021568	6153190	6108073	9334065	12579479	13344722	10939662	15446433	8282689
4120	thymine	Nucleotide	Pyrimidine Metabolism, Thymine containing	604	LC/MS Neg	882	1654	125.036	1135	65-71-4	C00178	HMDB00262	4.07836e+06	5262970	4222097	4045712	2458117	2113154	636632	844715	1.67506e+06	1550050	1671160	700616
4861	thymol sulfate	Xenobiotics	Food Component/Plant	36095	LC/MS Neg	100001757	4410	229.054		89-83-8	C09908	HMDB01878	61299					36552	28889	108007
361	tigloylglycine	Amino Acid	Leucine, Isoleucine and Valine Metabolism	1598	LC/MS Pos Early	1161	1926	158.081	6441567	35842-45-6		HMDB00959	9067076	8.01699e+06	9211211	7001511	7.92193e+06	8499263	14122714	12891381	10135363	11239198	7120753	14809120
1730	trans-2-hexenoylglycine	Lipid	Fatty Acid Metabolism (Acyl Glycine)	61798	LC/MS Neg	100019884	2707	170.082					4694320	3940288	4889936	3988845	4470528	5506683	13494196	20566016	11363523	10296799	7934942	13024007
1734	trans-3,4-methyleneheptanoylglycine	Lipid	Fatty Acid Metabolism (Acyl Glycine)	55012	LC/MS Neg	100010861	3818	198.114					124750968	101329184	126996664	122104640	120424000	152419072	223729552	183501392	122989152	148252336	121912168	139391520
465	hydroxyproline	Amino Acid	Urea cycle; Arginine and Proline Metabolism	32306	LC/MS Pos Early	1001	1064	132.065	5810	51-35-4	C01157	HMDB00725	22907532	13972157	23068584	12517918	8700789	9846436	17383510	9669824	12324063	12089428	7.95856e+06	10607790
1384	trans-aconitate	Energy	TCA Cycle	52303	LC/MS Pos Early	100001043	1320	192.05	444212	4023-65-8	C02341	HMDB00958	2594006	2128048	2544818	2312358	2595994	2992271	3972854	5204411	3.34542e+06	3196790	3124499	3.95909e+06
74	trans-urocanate	Amino Acid	Histidine Metabolism	607	LC/MS Polar	537	1882.5	137.036	736715	104-98-3	C00785	HMDB00301	34899944	35250896	35060528	29546592	30759436	35272764	56618448	57249760	50002544	54776744	52384288	62020964
5045	triacetate lactone	Xenobiotics	Bacterial/Fungal	48571	LC/MS Neg	100006246	1238	125.024		675-10-5	C02752		7.6968e+06	15129862	10234466	5689522	7283985	7966904	17273752	9617216	9446978	10910538	9230158	10427694
1386	tricarballylate	Energy	TCA Cycle	15729	LC/MS Polar	2053	4200	175.025	14925	99-14-9	C19806	HMDB31193	36309444	33025696	49465996	28851584	31387156	29369416	46333136	86189504	27651396	31004080	29586988	40339960
4162	trigonelline (N'-methylnicotinate)	Cofactors and Vitamins	Nicotinate and Nicotinamide Metabolism	32401	LC/MS Pos Early	100001092	1388	138.055	5570	535-83-1	C01004	HMDB00875	862869696	712496960	852874944	643649280	816630336	875113600	1300247424	1282928896	1113237248	1043359552	1050101632	1123828992
2134	trimethylamine N-oxide	Lipid	Phospholipid Metabolism	40406	LC/MS Pos Early	100003397	2100	76.0757	1145	1184-78-7	C01104	HMDB00925	183319360	199269248	196498688	223204352	153963392	450772736	87204336	77950640	90782936	77054032	87489352	42943276
276	tryptamine	Amino Acid	Tryptophan Metabolism	6104	LC/MS Pos Early	1095	3062	161.107	1150	61-54-1	C00398	HMDB00303	3117359	3864726	3432079	3080918	3467198	3936333	6281963	10214516	8276180	6793858	9492492	6596366
240	tryptophan	Amino Acid	Tryptophan Metabolism	54	LC/MS Pos Early	565	2986	205.097	6305	73-22-3	C00078	HMDB00929	27717460	63113240	34542024	32199934	24639448	30966316	39062972	76079728	124024360	71054632	182010064	38226976
161	tyramine	Amino Acid	Tyrosine Metabolism	1603	LC/MS Pos Early	1133	2540	138.091	5610	60-19-5	C00483	HMDB00306	52056552	78423160	63577368	20142256	21825448	25274864	3246366	39184056	21969568	43609828	2837735	41404528
216	tyramine O-sulfate	Amino Acid	Tyrosine Metabolism	48408	LC/MS Neg	100006092	1565	216.034	153005	30223-92-8		HMDB06409	1038430	888341	1.02933e+06	906278	608698	839150	251870	355457		185516		304446
155	tyrosine	Amino Acid	Tyrosine Metabolism	1299	LC/MS Pos Early	815	2430	182.081	6057	60-18-4	C00082	HMDB00158	22870988	47411780	27143476	51430300	32266192	20864488	46981072	16563933	43341996	10337961	53597816	14311752
4901	umbelliferone sulfate	Xenobiotics	Food Component/Plant	48674	LC/MS Neg	100006282	2440	240.981	129659	69526-88-1			564084	510712	600278	441903	589485	743015	848603	886888	610907	820164	681786	823645
4066	uracil	Nucleotide	Pyrimidine Metabolism, Uracil containing	605	LC/MS Polar	825	1089.7	111.02	1174	66-22-8	C00106	HMDB00300	12273019	14852510	11583674	13209297	10221907	11057586	12981982	12492855	10995708	11322058	10913544	10161961
3978	urate	Nucleotide	Purine Metabolism, (Hypo)Xanthine/Inosine containing	1604	LC/MS Neg	1134	757.1	167.021	1175	69-93-2;120K5305	C00366	HMDB00289	114718248	96531112	109408928	104657632	113675568	133222176	118772336	135163392	111587288	131052624	93924096	124448504
438	urea	Amino Acid	Urea cycle; Arginine and Proline Metabolism	1670	LC/MS Pos Early	533	700	121.072	1176	57-13-6	C00086	HMDB00294	12019836928	10810016768	11282100224	8779298816	11507537920	11391876096	17312321536	20771110912	13906319360	13565648896	15312830464	15781942272
4065	uridine	Nucleotide	Pyrimidine Metabolism, Uracil containing	606	LC/MS Neg	535	1457.6	243.062	6029	58-96-8	C00299	HMDB00296	1252586	10641601	1450369	6872421	2514867	2127306	6214987	10167982	15068319	8472601	27063360	1878740
4064	uridine-2',3'-cyclic monophosphate	Nucleotide	Pyrimidine Metabolism, Uracil containing	37137	LC/MS Neg	75	1090	305.018	439715	40632-52-8	C02355	HMDB11640	162547	223765	146645	52343	203035	546598	509096	837673	268060	704057	1024593	490320
3395	ursocholate	Lipid	Secondary Bile Acid Metabolism	57573	LC/MS Neg	100002913	4648	407.28		2955-27-3				172561	317883	331947	141837	49305
1722	valerylglycine (C5)	Lipid	Fatty Acid Metabolism (Acyl Glycine)	36768	LC/MS Neg	100001451	2071	158.082	4737557	24003-66-5		HMDB00927	68759160	58026112	68451992	56871560	65735432	75150784	72269928	68565168	51537464	52350844	46976272	61748304
372	valine	Amino Acid	Leucine, Isoleucine and Valine Metabolism	1649	LC/MS Pos Early	566	2479	118.086	6287	72-18-4	C00183	HMDB00883	112012824	265422992	113877744	153027856	96388008	76625592	104948640	113198368	270290528	192294160	275443072	84153648
981	valylleucine	Peptide	Dipeptide	39994	LC/MS Pos Early	100003210	3138	231.17	352039	22906-55-4		HMDB29131	13593514	14546641	15452404	12380683	14526739	18766400	37842576	31591498	34751388	30143052	35826976	27847732
191	vanillactate	Amino Acid	Tyrosine Metabolism	54910	LC/MS Neg	100006129	1625	211.061	160637	2475-56-1		HMDB00913	6062205	5553813	5701446	4100966	5302195	6314380	10685901	9610468	7752519	8084498	7.25971e+06	9577601
4554	vanillate	Xenobiotics	Food Component/Plant	35639	LC/MS Neg	100001634	1100	167.035	8468	121-34-6	C06672	HMDB00484	5821206	6419008	6184743	4216496	3040294	3160768	8156062	10384986	6.23107e+06	4951438	5134289	5249333
4994	vanillic acid glycine	Xenobiotics	Food Component/Plant	63853	LC/MS Neg	100021363	1682	224.056	3083688			HMDB60026	42770276	40541568	35974564	31461844	38756996	38049948	72124400	77846264	53558648	58004068	54800824	69965928
218	vanillic alcohol sulfate	Amino Acid	Tyrosine Metabolism	48733	LC/MS Neg	100006125	1808	233.012		754920-02-0			29241612	31035116	27686718	34027660	27909700	41281976	74215624	54467776	53946804	62035332	40310904	49067636
4946	vanillin sulfate	Xenobiotics	Food Component/Plant	48411	LC/MS Neg	100006100	2242	230.997		744984-09-6		HMDB41789	3492332	3498400	4.10427e+06	4630404	4323586	5117490	28358818	24026394	18343976	23169532	21877268	30574924
192	vanillylmandelate (VMA)	Amino Acid	Tyrosine Metabolism	1567	LC/MS Neg	1111	941	197.046	1245	55-10-7	C05584	HMDB00291	2241197	1.69438e+06	2228957	1700315	2129340	1.81823e+06	4793574	4145221	3486947	3829415	3.44677e+06	4287084
3969	xanthine	Nucleotide	Purine Metabolism, (Hypo)Xanthine/Inosine containing	3147	LC/MS Polar	1004	2023	151.026	1188	69-89-6	C00385	HMDB00292	19141116	23301120	18003336	26255984	12218785	9526442	12146822	15868587	15707256	11867292	16369345	8.20833e+06
3971	xanthosine	Nucleotide	Purine Metabolism, (Hypo)Xanthine/Inosine containing	15136	LC/MS Neg	100000299	1075	283.068	64959	146-80-5	C01762	HMDB00299	5852185	5562892	5.8714e+06	4530896	5663435	6490161	7.73626e+06	7895392	6154196	5777874	5398020	7411978
262	xanthurenate	Amino Acid	Tryptophan Metabolism	15679	LC/MS Pos Early	100000015	2236	206.045	5699	59-007	C02470	HMDB00881	70324320	70838848	64250608	41488088	60033176	58660356	96418856	84353808	65446380	65517176	51231828	66788564
1203	xylose	Carbohydrate	Pentose Metabolism	15581	LC/MS Polar	826	1727	195.051	135191	609-06-3	C00181	HMDB00098	25422556	25952248	18183698	34190992	18535896	22099700	20345968	13798368	23673548	22454772	20806852	23839476
