# Supplementary material for: Role of insulin resistance and the gut microbiome on urine oxalate excretion in ob/ob mice
Source: Physiol Rep. 2022 Jul 18;10(14):e15357. doi: 10.14814/phy2.15357 (PMC9294392; doi:10.14814/phy2.15357)
Supplement: Supplementary file 3 — Table S2 [file PHY2-10-e15357-s001.xlsx]

## Sheet: Table S1
Supplementary Table 1. Liquid chromatography - mass spectrometry (LC-MS) parameters
Creatinine underivatized positive mode
Parameters	Conditions
LC-MS	Agilent infinity II UPLC with 6545XT Q-TOF
Column	Dual Waters BEH C18 1.7-mm particle size columns (2.1 × 100 mm)
Gradient, pump A (analytical)	Time (min)	A (%) 0.1% acetic acid in water	B (%) 0.1% acetic acid in acetonitrile
	0	97	3
	1	97	3
	2.5	2	98
	2.6	97	3
	3.2	97	3
Gradient, pump B (regeneration)	0	97	3
	0.1	2	98
	1.1	2	98
	1.2	97	3
	3.2	97	3
Flow rate	pump A, 0.4 mL/min; pump B, 0.5 mL/min
Injection volume	0.5 mL
Column temperature	40 °C
Ionization mode	ESI, positive mode
Gas temperature	250 °C
Drying gas flow	6 L/min
Nebulizer pressure	30 psi
Sheath gas temperature	250 °C
Sheath gas flow	11 L/min
Capillary voltage	4000 V
Nozzle voltage	1400 V
Fragmentor voltage	70 V
